# Supplementary material for: Maize Response to Low Temperatures at the Gene Expression Level: A Critical Survey of Transcriptomic Studies
Source: Front Plant Sci. 2020 Sep 29;11:576941. doi: 10.3389/fpls.2020.576941 (PMC7550719; doi:10.3389/fpls.2020.576941)
Supplement: Supplementary file 5 [file Table_3.xlsx]

## Sheet: _5_projektow
Table S3. Maize genes changing expression under severe cold in at least two projects
* - number of main projects reporting the gene to change expression; for genes reported additionally by one or more ancillary projects the score is increased by one. "Minus" sign denotes down-regulated genes. "Zero" marks genes showing inconsistent behaviour between main projects.
** - statistically significant change of expression upon cold treatment at 09:20 or 12:40 or 16:00
*** - expression ratio cold:control below 0.5 or greater than 2
**** - expression ratio cold:control below 0.5 or greater than 2; "light variant" was used as control
***** - statistically significant expression change upon cold treatment as determined by study authors
For all ancillary projects shown are only statistically significant expression changes upon cold treatment as defined by respective study authors.
															Ancillary projects
	Lu et al., Frontiers in Plant Sciences 8: 136, 2017		Reference project: Sobkowiak et al., Plant Molecular Biology 85: 317-331, 2014				Jończyk et al., Plant Molecular Biology 95: 279–302, 2017		Waters et al., The Plant Journal 89: 706–717, 2017				Lu et al., Frontiers in Plant Sciences 8: 136, 2017	Fernandes et al., Plant Biotechnology Journal 6: 782–798, 2008	Mao et al., The Crop Journal 5: 396-406, 2017	Shan et al., Plant Molecular Biology Reports 31: 1485-1491, 2013	Aguilar-Rangel et al., PeerJ 5: e3737, 2017	Li et al., Functional Plant Biology 46: 830–844, 2019
	Zea mays ssp. mexicana, variety “8493”		Inbred lines ETH-DH7 and ETH-DL3				Inbred line CM109 Diurnal profile		Inbred line B73	Inbred line Mo17	Inbred line PH207	Inbred line Oh43	Zea mays ssp. mexicana, variety “8493”	Inbred line B73	Z. mays spp. saccharata, inbred lines RC and C5	Elite inbred line Zheng58	Highland landrace Palomero Toluqueño	Inbred lines: M54, 753F Cold-treatment: 4h and 24h
GRMZM number according to AGPv.3	Annotation according to Gramene/MaizeGDB	Consistency score*	Temperature effect	(Line x temperature) effect	Expression change DH7	Expression change DL3	Temperature effect (midday)**	Expression change (midday)**	Expression change***				Expression change****	Expression change*****	Line, expression change	expression change	expression change	line, cold treatment, expression change
GRMZM2G009208	required to maintain repression 2	-5	YES	ns	down	down	YES	down	down	down	down	down	down	down
GRMZM2G048136	Putative MYB DNA-binding domain superfamily protein	-5	YES	YES	down	down	YES	down	down	down	down	down		down				M54, 4h, down M54, 24h, down
GRMZM2G140994	Rhomboid-like protein 14 mitochondrial	-5	YES	ns	down	down	YES	down	down	down	down			down	C5, down, RC, down
GRMZM2G168898	hemoglobin2	-5	YES	ns	down	down			down		down		down	down		down
GRMZM2G177229	Splicing factor U2af small subunit A	-5	YES	ns	down	down	YES	down	down	down	down			down				737F, 4h, down 737F, 24h, down
GRMZM2G471357	Peroxidase 52	-5	YES	ns	down	down	YES	down			down	down		down	RC, down			M54, 4h, down M54, 24h, down 753F, 24h, down
GRMZM2G069651	Heat shock protein 90-2	-4	YES	ns	down	down	YES	down	down	down	down	up		down
GRMZM2G389173	protein disulfide isomerase8	-4	YES	YES	down	down	YES	down	down	down	down			down
GRMZM2G007729	23.6 kDa heat shock protein mitochondrial	-4	YES	ns	down	down			down	down	down	up	down	down
GRMZM2G009048	Photosystem I reaction center subunit N	-4	YES	ns	down	down	YES	down				down		down
GRMZM2G010871	Heat stress transcription factor A-6b	-4	YES	ns	down	down	YES	down	down	down	down			down
GRMZM2G042040	Microsomal glutathione s-transferase	-4	YES	ns	down	down	YES	down	down	down	down			down
GRMZM2G063850		-4	YES	ns	down	down	YES	down	down	down	down			down
GRMZM2G096585	Peptidyl-prolyl isomerase	-4	YES	ns	down	down	YES	down	down	down	down	up		down
GRMZM2G102737		-4	YES	ns	down	down	YES	down	down	down	down	down		down
GRMZM2G116273	Glutathione S-transferase 1	-4	YES	ns	down	down	YES	down	down	down	down			down
GRMZM2G119219	Aluminium induced protein with YGL and LRDR motifs	-4	YES	ns	down	down	YES	down			down	down		down
GRMZM2G119316	HSP40/DnaJ peptide-binding protein	-4	YES	ns	down	down	YES	down	down	down	down	down		down
GRMZM2G125969	Heat stress transcription factor A-6b	-4	YES	ns	down	down	YES	down	down	down	down			down
GRMZM2G365374	Heat shock 70 kDa protein 9 mitochondrial	-4	YES	ns	down	down	YES	down	down		down			down
GRMZM2G399073	shepherd-like1	-4	YES	ns	down	down	YES	down	down	down	down			down
GRMZM5G867185	SCL25B arginine/serine-rich splicing factor SCL25B transcript III	-4	YES	ns	down	down	YES	down	down	down	down			down
GRMZM2G130505	BTB/POZ domain-containing protein	-4	YES	ns	down	down	YES	down				down		down
GRMZM2G088469		-4	YES	ns	down	down				up	up	down		down			down
GRMZM2G010693	Protein NSP-INTERACTING KINASE 3	-3	YES	YES	down	down	YES	down						down
GRMZM2G051179	Metal-nicotianamine transporter YSL2	-3	YES	ns	down	down	YES	down						down
GRMZM2G063717	calcium binding EF-hand protein	-3	YES	ns	down	down			down					down
GRMZM2G068947	12-oxo-phytodienoic acid reductase6	-3	YES	ns	down	down	YES	down		up		up		down
GRMZM2G077214	NAD(P)-linked oxidoreductase superfamily protein	-3	YES	ns	down	down							down	down
GRMZM2G084407	Cytochrome P450 CYP709H1	-3	YES	ns	down	down			down					down
GRMZM2G104658	Serine/threonine-protein kinase STY46	-3	YES	ns	down	down	YES	down						down
GRMZM2G112165	Heat shock protein 90-2	-3	YES	ns	down	down			down		down			down
GRMZM2G138936	predicted GPI-anchored protein 58	-3	YES	ns	down	down						down		down
GRMZM2G154523	Patatin-like protein 2	-3	YES	ns	down	down	YES	down	down	down	down	up		down
GRMZM2G162405	gbptf5 - GeBP-transcription factor 5	-3	YES	ns	down	down								down				M54, 4h, down M54, 24h, down
GRMZM2G162688	Stress-induced-phosphoprotein 1	-3	YES	ns	down	down			down	down	down			down
GRMZM2G177539	Folate/biopterin transporter family protein	-3	YES	ns	down	down			down	down	down	down		down
GRMZM2G310431	Heat shock 70 kDa protein	-3	YES	ns	down	down			down	down	down	up		down
GRMZM2G319057		-3	YES	ns	down	down			down	down	down	down		down
GRMZM5G824600	formaldehyde dehydrogenase homolog1	-3	YES	ns	down	down	YES	down						down
GRMZM2G050997	cytokinin oxidase 2	-3	ns	YES	up	down			down	down	down	down		down
AC209858.4_FG002	transducin family protein / WD-40 repeat family protein	-3	YES	ns	down	down	YES	down						down
GRMZM2G106445	Wound-responsive family protein	-3	YES	ns	down	down			down		down	down		down
GRMZM2G148090		-3	YES	ns	down	down	YES	down						down
GRMZM2G043493	Transcription factor	-2	YES	ns	down	down								down
GRMZM2G047412		-2	YES	ns	down	down								down
GRMZM2G061662	NEDD8-activating enzyme E1 regulatory subunit AXR1	-2	YES	ns	down	down								down
GRMZM2G079616		-2	YES	YES	up	down			down	down	down	down		down
GRMZM2G091276	Jasmonic acid-amido synthetase JAR1	-2	YES	ns	down	down			down			down		down
GRMZM2G099049	Dormancy-associated protein homolog 3	-2	YES	ns	down	down	YES	down	up	up	up			down
GRMZM2G116584	calcineurin B-like10	-2	YES	ns	down	down	YES	down						down
GRMZM2G169486	Peroxisomal membrane protein PEX14	-2	YES	ns	down	down								down
AC230013.2_FG007	60S ribosomal protein L18a	-2	YES	ns	down	down								down
GRMZM2G014454	Metal tolerance protein 11	-2	YES	ns	down	down								down
GRMZM2G049549	cryptochrome2	-2	ns	YES	down	up								down
GRMZM2G153984	2-hydroxy-3-oxopropionate reductase	-2	YES	ns	down	down								down
GRMZM2G520535	Probable prolyl 4-hydroxylase 12	-2	ns	YES	up	down								down
GRMZM2G018082	Oxidoreductase	-2	ns	YES	up	down								up
GRMZM2G147721	farnesyl diphosphate synthase2	-2	ns	YES	up	down								down
GRMZM2G161658	Epoxide hydrolase 2	-2	ns	YES	down	up								up
GRMZM2G342386	Actin-related protein 2	-2	ns	YES	up	down								down
GRMZM2G148930		0	YES	ns	down	down			down	down				up
GRMZM2G060817		0	YES	ns	down	down				up		up		down
GRMZM2G136455	Ras-related protein RABD1	0	YES	ns	down	down	YES	down				down		up
GRMZM5G802801	Probable mediator of RNA polymerase II transcription subunit 37c	0	YES	ns	down	down	YES	down	down	down	down	up	down	up
GRMZM2G031954	ABC transporter F family member 1	0	YES	ns	down	down	YES	down	down	down	down	down		up
GRMZM2G064437	Putative polyol transporter 1	0	YES	ns	down	down	YES	down						up
GRMZM2G168858	NADPH--cytochrome P450 reductase 2	0	YES	ns	down	down			down	down	down			up
GRMZM2G358540	VAMP protein SEC22	0	YES	ns	up	up	YES	down				down		down
GRMZM2G004932	ATP-dependent 6-phosphofructokinase 3	0	YES	ns	up	up	YES	up						down
GRMZM2G005347	Disease resistance protein RPM1	0	YES	ns	down	down	YES	down						up
GRMZM2G008728		0	YES	ns	down	down								up
GRMZM2G009593	Serine/threonine-protein phosphatase BSL3	0	YES	ns	down	down						up		down
GRMZM2G027478		0	YES	ns	up	up	YES	up	down	down	down	down		down
GRMZM2G028535	Delta-1-pyrroline-5-carboxylate synthase	0	YES	ns	down	down	YES	up		down				up			up
GRMZM2G028834	Eukaryotic translation initiation factor 3 subunit I	0	YES	ns	down	down								up
GRMZM2G029219	Carbohydrate transporter/ sugar porter/ transporter	0	YES	ns	down	down								up
GRMZM2G032475	PAP/OAS1 substrate-binding domain superfamily	0	YES	ns	down	down	YES	up						up
GRMZM2G037140	Actin-depolymerizing factor 4	0	YES	ns	down	down	YES	down						up
GRMZM2G043147	Phosphosulfolactate synthase-related protein	0	YES	ns	up	up	YES	up	down	down	down			down
GRMZM2G043338		0	YES	ns	down	down	YES	down						up
GRMZM2G056350		0	YES	ns	down	down								up
GRMZM2G059314	Aldo-keto reductase family 4 member C9	0	YES	ns	down	down	YES	down		down				up
GRMZM2G059836	Farnesylated protein 2	0	YES	ns	up	up	YES	up			down	down		down	C5, up
GRMZM2G066222	ribosomal protein S27	0	YES	ns	down	down								up
GRMZM2G068586	Tubby-like F-box protein 7	0	YES	ns	down	down	YES	down						up
GRMZM2G068943	trehalose-6-phosphate synthase1	0	YES	ns	down	down	YES	down						up
GRMZM2G070199	Cytochrome c-2	0	YES	ns	up	up			down		down			up
GRMZM2G071023	NAD kinase 2 chloroplastic	0	YES	ns	down	down	YES	down						up
GRMZM2G071602	RING/U-box superfamily protein	0	YES	ns	down	down	YES	down						up
GRMZM2G074085	60S ribosomal protein L31	0	YES	ns	down	down	YES	down						up
GRMZM2G077088	SWIb domain-containing protein	0	YES	ns	up	up	YES	up	down			up		down
GRMZM2G098011	Plastidic glucose transporter 4	0	YES	ns	down	down								up
GRMZM2G114162	Putative phosphatidylinositol 4-kinase alpha 2	0	YES	ns	up	up	YES	up					down	down
GRMZM2G122335	Mitogen-activated protein kinase 20	0	YES	ns	down	down	YES	down						up
GRMZM2G124411	60S ribosomal protein L23a-1	0	YES	ns	down	down	YES	up						down
GRMZM2G125300	40S ribosomal protein S21	0	YES	YES	down	down								up
GRMZM2G130230	glucose-6-phosphate dehydrogenase1	0	ns	YES	up	down	YES	down						up
GRMZM2G141848	adenosine 5'-phosphosulfate reductase6	0	YES	ns	down	down	YES	up						down
GRMZM2G143246	DEAD-box ATP-dependent RNA helicase 20	0	YES	ns	down	down								up
GRMZM2G150257	Golgin candidate 5	0	YES	ns	up	up							down	down
GRMZM2G155242	low phytic acid1	0	YES	ns	down	down	YES	up				down	down	up
GRMZM2G157369	ABC(yeast) homolog1	0	YES	ns	down	down						down		up
GRMZM2G162527	NAD(P)-binding Rossmann-fold superfamily protein	0	YES	ns	down	down	YES	down						up
GRMZM2G169820	Auxin response factor 1	0	YES	ns	down	down	YES	up						up
GRMZM2G172214	OSIGBa0147B06.5 protein	0	YES	ns	down	down	YES	down	up	up	up		up	down
GRMZM2G175816	Nudix hydrolase 8	0	YES	ns	down	down	YES	down	up	up	up	up		up
GRMZM2G177668	Putative cytochrome P450 superfamily protein	0	YES	ns	up	up			down	down	down		down	up
GRMZM2G178693	Aquaporin PIP2-5	0	YES	ns	down	down			down	down	down			up
GRMZM2G300348	yellow endosperm1	0	YES	ns	down	down	YES	up				down		up
GRMZM2G375002	Rho-related protein from plants 4	0	YES	YES	down	down								up
GRMZM2G396550	Potassium transporter 3	0	YES	ns	down	down	YES	down						up
GRMZM2G425249	Probable choline kinase 2	0	YES	YES	up	up	YES	down						up
GRMZM2G473533	Delta(14)-sterol reductase	0	YES	ns	down	down	YES	down						up
GRMZM5G828229	Monodehydroascorbate reductase 5 mitochondrial	0	YES	ns	down	down	YES	down						up
GRMZM5G848945	Protein AUXIN SIGNALING F-BOX 3	0	ns	YES	down	up	YES	down	up	up	up			up
GRMZM2G076537		0	YES	ns	up	up	YES	up						down
GRMZM2G078725	Microtubule-associated protein TORTIFOLIA1	0	YES	ns	up	up							up	down
GRMZM2G086052	midA	0	YES	ns	down	down								up
GRMZM2G093849	integral membrane protein DUF6 containing protein	0	YES	ns	down	down	YES	up	up			up		up
GRMZM2G375159	HXXXD-type acyl-transferase family protein	0	YES	ns	up	up	YES	up		down	down		up	up
GRMZM2G014071	Senescence-associated carboxylesterase 101	0	YES	ns	up	up			up	up	up	up	down	up
GRMZM2G042992	Ramosa 1 enhancer locus 2	0	YES	ns	up	up	YES	up						down
GRMZM2G051984	Probable protein kinase	0	YES	ns	up	up	YES	up				down		up
GRMZM2G180430	Probable protein phosphatase 2C 22	0	YES	ns	up	up					down			up
GRMZM2G379002	Carboxyl-terminal-processing peptidase 2 chloroplastic	0	YES	ns	up	up	YES	up				down		up
GRMZM2G156800	mitogen-activated protein kinase kinase kinase 5	0	YES	ns	up	up	YES	up						down
GRMZM2G456471	Mannose-6-phosphate isomerase	0	YES	ns	up	up						down		up
GRMZM2G164352	Serine/threonine-protein phosphatase 2A 65 kDa regulatory subunit A beta isoform	0	YES	ns	down	down	YES	up						up
GRMZM2G312201	Pentatricopeptide repeat-containing protein mitochondrial	0	YES	ns	up	up							down	up			up
GRMZM2G037193	peptidoglycan-binding LysM domain-containing protein	0	YES	ns	up	up	YES	up				down		up		up
GRMZM2G137120		0	YES	ns	up	up	YES	up				down		up	C5, up
GRMZM2G015908	Phosphatase phospho1	0	YES	YES	up	up	YES	up			down			up			up	M54, 4h, up 737F, 24h, up
GRMZM2G149132	Probable protein phosphatase 2C 22	2	ns	YES	up	down								up
GRMZM2G059381	AMP-binding protein	2	ns	YES	down	up								up
GRMZM2G103773	brassinosteroid-deficient dwarf1	2	ns	YES	up	down								up
GRMZM2G112149	5-methyltetrahydropteroyltriglutamate--homocysteine methyltransferase 1	2	ns	YES	up	down								up
GRMZM5G876616		2	YES	ns	up	up								up
GRMZM2G020146		2	YES	ns	up	up								up
GRMZM2G024865	Thylakoidal processing peptidase 1 chloroplastic	2	YES	ns	up	up								up
GRMZM2G031572	Prolyl carboxypeptidase like protein	2	ns	YES	up	down								up
GRMZM2G032348		2	YES	ns	up	up								up
GRMZM2G071249	Ubiquitin-associated/translation elongation factor EF1B protein	2	YES	ns	up	up								up
GRMZM2G105005	Glutathione S-transferase family protein	2	YES	ns	up	up								up
GRMZM2G115766	P-loop containing nucleoside triphosphate hydrolases superfamily protein	2	YES	ns	up	up								up
GRMZM2G452016	U-box domain-containing protein 14	2	YES	ns	up	up								up
GRMZM5G840928	ATP-dependent (S)-NAD(P)H-hydrate dehydratase	2	YES	ns	up	up								up
GRMZM2G088834	Protein SUPPRESSOR OF K(+) TRANSPORT GROWTH DEFECT 1	3	YES	ns	up	up							up	up
GRMZM2G165746	Mitochondrial substrate carrier family protein	3	YES	ns	up	up	YES	up						up
GRMZM2G448607	low temperature-induced protein15	3	ns	YES	down	up			up	up	up	up		up
GRMZM2G017616	lipoxygenase9	3	YES	ns	up	up							up	up
AC217947.4_FG002	NADPH--cytochrome P450 reductase	3	YES	ns	up	up	YES	up						up
GRMZM2G004305		3	YES	ns	up	up	YES	up						up	C5, up
GRMZM2G004382	Ketol-acid reductoisomerase chloroplastic	3	YES	ns	up	up	YES	up						up
GRMZM2G009808	aconitase3	3	YES	ns	up	up					up			up
GRMZM2G024530	ptf1 - Pi starvation-induced transcription factor1	3	YES	YES	up	up	YES	up						up
GRMZM2G029506	ABC transporter G family member 29	3	YES	YES	up	up	YES	up						up
GRMZM2G032252	nucleosome/chromatin assembly factor D110	3	YES	ns	up	up	YES	up						up
GRMZM2G033876		3	YES	ns	up	up					up			up
GRMZM2G042118	RNA-binding (RRM/RBD/RNP motifs) family protein	3	YES	ns	up	up				up		up		up
GRMZM2G046900		3	YES	ns	up	up	YES	up						up
GRMZM2G049811	Formate dehydrogenase chloroplastic/mitochondrial	3	YES	ns	up	up	YES	up						up
GRMZM2G077914	Cysteine-rich receptor-like protein kinase 37	3	YES	YES	up	up								up	C5, up
GRMZM2G080940	Lipase	3	YES	ns	up	up	YES	up						up
GRMZM2G085577	starch phoshorylase2	3	YES	ns	up	up			up	up	up	up		up
GRMZM2G087326	UDP-arabinopyranose mutase 3	3	YES	ns	up	up	YES	up						up
GRMZM2G118737	Alkaline/neutral invertase CINV2	3	YES	YES	up	up			up	up	up	up		up
GRMZM2G119894	ABC transporter B family member 21	3	YES	YES	up	up				up	up	up		up
GRMZM2G125923	Arogenate dehydratase/prephenate dehydratase 6 chloroplastic	3	YES	ns	up	up			up		down			up
GRMZM2G139815	WRKY74-superfamily of TFs having WRKY and zinc finger domains	3	YES	ns	up	up						up		up
GRMZM2G146616		3	YES	ns	up	up	YES	up						up
GRMZM2G149201	Leucine-rich repeat extensin-like protein 3	3	YES	ns	up	up	YES	up						up
GRMZM2G149480	Probable mitochondrial adenine nucleotide transporter BTL1	3	YES	ns	up	up			up	up	up	up		up
GRMZM2G151223	histidine kinase1	3	YES	ns	up	up			up	up	up			up
GRMZM2G162690	trehalase1	3	YES	ns	up	up	YES	up						up
GRMZM2G174315	Sn1-specific diacylglycerol lipase alpha	3	YES	ns	up	up						up		up
GRMZM2G181259	Glycosyl hydrolase family protein	3	YES	ns	up	up					up			up
GRMZM2G312838	Protein C2-DOMAIN ABA-RELATED 11	3	YES	ns	up	up	YES	up						up
GRMZM2G339540	Probable inactive receptor kinase	3	YES	ns	up	up	YES	up						up
GRMZM2G377904	Probable protein phosphatase 2C 48	3	YES	YES	up	up			up	up		up		up
GRMZM2G386643	C2 calcium/lipid-binding plant phosphoribosyltransferase family protein	3	YES	ns	up	up						up		up
GRMZM2G419305		3	YES	ns	up	up	YES	up						up
GRMZM5G863596	Alpha-amylase 3 chloroplastic	3	YES	YES	up	up	YES	up						up
GRMZM2G014066	drought-induced 19	3	YES	ns	up	up	YES	up						up
GRMZM2G027451	60S ribosomal protein L10-3	3	YES	ns	up	up	YES	up						up
GRMZM2G048616	Aldolase-type TIM barrel family protein	3	YES	ns	up	up			up		up			up
GRMZM2G073535	Protein translation factor SUI1 homolog 2	3	YES	ns	up	up	YES	up						up
GRMZM2G092129	Calcium-dependent lipid-binding (CaLB domain) family protein	3	YES	ns	up	up	YES	up						up
GRMZM2G703858	RPM1-interacting protein 4	3	YES	ns	up	up	YES	up						up
GRMZM2G303964	U-box domain-containing protein 28	4	YES	ns	up	up	YES	up		down		up		up
GRMZM2G004694	csld1 - cellulose synthase-like D1	4	YES	ns	up	up	YES	up	up					up
GRMZM2G007939	Beta-amylase 3 chloroplastic	4	YES	ns	up	up	YES	up	up	up	up			up
GRMZM2G013236	CBL-interacting serine/threonine-protein kinase 23	4	YES	ns	up	up	YES	up	up	up	up	up		up
GRMZM2G013398	Zinc finger protein CONSTANS-LIKE 9	4	YES	ns	up	up	YES	up	up	up	up	up		up
GRMZM2G018375	thiamine biosynthesis1	4	YES	ns	up	up	YES	up	up	up	up	up		up
GRMZM2G018950	Serine carboxypeptidase-like 49	4	YES	ns	up	up	YES	up				up		up
GRMZM2G019335	B-box zinc finger protein 24	4	YES	ns	up	up	YES	up	up	up	up			up
GRMZM2G020484	Protein NRT1/ PTR FAMILY 8.1	4	YES	ns	up	up	YES	up		up		up		up
GRMZM2G029407	Pollen receptor-like kinase 4	4	YES	ns	up	up	YES	up			up	up		up
GRMZM2G032160	glycosyl hydrolase family 81 protein	4	YES	ns	up	up	YES	up				up		up
GRMZM2G032852	Calcium-dependent protein kinase 6	4	YES	ns	up	up	YES	up				up		up
GRMZM2G037015	PIF / Ping-Pong family of plant transposases	4	YES	ns	up	up	YES	up	up	up		up		up
GRMZM2G045664	Probable desiccation-related protein LEA14	4	YES	ns	up	up	YES	up				up		up
GRMZM2G046407		4	YES	ns	up	up	YES	up	up	up	up	up		up
GRMZM2G049912		4	YES	ns	up	up	YES	up				up		up
GRMZM2G053720	Proline oxidase	4	YES	ns	up	up	YES	up		up				up
GRMZM2G053987	MAP kinase1	4	YES	ns	up	up	YES	up	up	up		up		up
GRMZM2G055507	2-isopropylmalate synthase B	4	YES	ns	up	up	YES	up	up	up	up			up
GRMZM2G074759	opaque endosperm7	4	YES	ns	up	up	YES	up	up	up	up			up
GRMZM2G081175	Senescence/dehydration-associated protein-related	4	YES	ns	up	up	YES	up	up	up	up	up		up
GRMZM2G082745	Protein ULTRAPETALA 1	4	YES	ns	up	up	YES	up				up		up
GRMZM2G089484	MAP kinase6	4	YES	ns	up	up	YES	up	up	up	up			up
GRMZM2G099467	flavone synthase typeI1	4	YES	ns	up	up	YES	up	up	up	down	down		up
GRMZM2G102548	Probable diphthine methyl ester synthase	4	YES	ns	up	up	YES	up	up	up	up			up
GRMZM2G111224		4	YES	ns	up	up	YES	up				up		up
GRMZM2G111411	Ran-binding protein 1 homolog a	4	YES	ns	up	up	YES	up				up		up
GRMZM2G114681	Protein TIFY 6B	4	YES	ns	up	up	YES	up	up	up	up			up
GRMZM2G115357	IAA24-auxin-responsive Aux/IAA family member	4	YES	ns	up	up	YES	up	up	up		up		up
GRMZM2G120320	Probable WRKY transcription factor 40	4	YES	ns	up	up	YES	up	up	up		up		up
GRMZM2G121066	Mannose-6-phosphate isomerase	4	YES	ns	up	up	YES	up	up					up
GRMZM2G125034	U-box domain-containing protein 16	4	YES	ns	up	up	YES	up	up			up		up
GRMZM2G126507	Protein TIFY 6B	4	YES	ns	up	up	YES	up	up	up	up			up
GRMZM2G133646	Squamosa promoter-binding-like protein 8	4	YES	ns	up	up			up	up	up	up		up				M54, 24h, up 737F, 4h, up
GRMZM2G145972	External alternative NAD(P)H-ubiquinone oxidoreductase B4 mitochondrial	4	YES	ns	up	up	YES	up				up		up
GRMZM2G146553	Putative CBL-interacting protein kinase family protein isoform 1%3B Putative CBL-interacting protein kinase family protein isoform 2%3B Putative CBL-interacting protein kinase family protein isoform 3%3B Putative CBL-interacting protein kinase family protein isoform 4	4	YES	ns	up	up	YES	up	up		up			up
GRMZM2G162814		4	YES	ns	up	up	YES	up	up	up	up			up
GRMZM2G178955	Putative clathrin assembly protein	4	YES	ns	up	up	YES	up	up	up	up	up		up
GRMZM2G180086	Lysine-specific demethylase REF6	4	YES	ns	up	up	YES	up						up				M54, 24h, up 753F, 24h, up
GRMZM2G400714	Zinc finger protein AZF2	4	YES	ns	up	up	YES	up				up		up
GRMZM5G831408	Kinase interacting (KIP1-like) family protein	4	YES	ns	up	up	YES	up		up				up
GRMZM2G114873	bHLH-transcription factor 132	4	YES	ns	up	up	YES	up	up	up	up	up		up
GRMZM2G033846	Caltractin	5	YES	ns	up	up	YES	up	down		down	up		up	C5, up RC, up
GRMZM2G167613	Cinnamyl alcohol dehydrogenase	5	YES	ns	up	up	YES	up	down		down	up		up				753F, 4h, up 737F, 24h, up
GRMZM2G032807		5	YES	ns	up	up	YES	up		down		up		up	RC, up
GRMZM2G113129		5	YES	ns	up	up	YES	up	up	up	up	up		up	C5, up
GRMZM2G001645	3-hydroxy-3-methylglutaryl-coenzyme A reductase 2	5	YES	ns	up	up	YES	up	up					up				M54, 24h, up
GRMZM2G015605	Hydrophobic protein RCI2B	5	YES	ns	up	up	YES	up	up	up	up	up		up	RC, up	up
GRMZM2G017187	Auxin response factor 6	5	YES	ns	up	up	YES	up	up	up	up	up		up				M54, 24h, up 753F, 24h, up
GRMZM2G026470	Soluble inorganic pyrophosphatase 1	5	YES	YES	up	up	YES	up	up	up				up			up
GRMZM2G028129	AAA-ATPase ASD mitochondrial	5	YES	ns	up	up	YES	up	up		up	up		up	C5, up
GRMZM2G035749	Beta-amylase 3 chloroplastic	5	YES	ns	up	up	YES	up	up	up	up	up		up	C5, up
GRMZM2G051619	Gibberellin 2-beta-dioxygenase	5	YES	ns	up	up	YES	up	up	up	up	up		up	C5, up	up		M54, 24h, up 753F, 24h, up
GRMZM2G056772	gras14 - GRAS-transcription factor 14	5	YES	ns	up	up	YES	up	up	up	up	up		up	RC, up
GRMZM2G064541	NAC domain-containing protein 89	5	YES	ns	up	up	YES	up	up	up	up	up		up	RC, up
GRMZM2G068973	NAC domain-containing protein 2	5	YES	ns	up	up	YES	up	up	up	up	up		up	C5, up RC, up			M54, 24h, up 753F, 24h, up
GRMZM2G075562	Zinc finger protein CONSTANS-LIKE 9	5	YES	ns	up	up	YES	up	up	up	up	up		up				M54, 24h, up
GRMZM2G079682	Beta-1,4-mannosyl-glycoprotein 4-beta-N-acetylglucosaminyltransferase	5	YES	ns	up	up	YES	up				up		up				M54, 4h, up 753F, 24h, up
GRMZM2G081577	B-box type zinc finger family protein	5	YES	ns	up	up	YES	up	up	up	up			up	C5, up RC, up
GRMZM2G099239	Remorin family protein	5	YES	ns	up	up	YES	up	up	up	up	up		up	RC, up
GRMZM2G100333	Probable ethanolamine kinase	5	YES	ns	up	up	YES	up	up	up	up	up		up				M54, 24h, up 753F, 24h, up
GRMZM2G123977	Protein binding protein	5	YES	ns	up	up	YES	up	up	up	up	up		up	RC, up
GRMZM2G138770	AAA-ATPase ASD mitochondrial	5	YES	ns	up	up	YES	up	up	up	up	up		up	C5, up RC, up
GRMZM2G148904	S-adenosyl-L-methionine-dependent methyltransferases superfamily protein	5	YES	ns	up	up	YES	up	up	up	up	up		up	RC, up
GRMZM2G149238	TATA-binding protein1	5	YES	ns	up	up	YES	up	up	up	up	up		up				737F, 24h, up
GRMZM2G177386	Protein phosphatase 2C 16	5	YES	ns	up	up	YES	up	up	up	up	up		up	C5, up
GRMZM2G366392	S-adenosylmethionine decarboxylase proenzyme	5	YES	ns	up	up	YES	up	up	up	up	up		up	C5, up
GRMZM5G803565		5	YES	ns	up	up	YES	up	up	up	up			up		up

## Sheet: Arkusz1
GRMZM numbers according to AGPv.3	Annotation according to Gramene/MaizeGDB			number of consistent projects/direction of expression change	p_temp	p_lt	d_dh7c_dh7k	d_dl3c_dl3k	p (temperature effect)	p (time effect)	p (temperature x time effect)	expression change around midday	B73 control	B73 cold/control	Mo17 control	Mo17 cold/control	PH207 control	PH207_2	Oh43 control	Oh43 cold/control	Light	cold/control	LogFC
GRMZM2G009208	required to maintain repression 2	-5	-5	5/down	1.15009e-06	0.713228	-1.3573	-1.54493	0	1	0	down	6.17764	0.179362	4.6251	0.374246	5.10878	0.224905	3.76121	0.202112	950	0	-2
GRMZM2G048136	Putative MYB DNA-binding domain superfamily protein	-5	-5	5/down	9.65331e-16	0.00383409	-3.76785	-2.31117	1	1	0	down	21.8333	0.473528	37.9489	0.434297	22.8632	0.513471	96.8464	0.0667633	4563	1.3624	-3	NO(--00)
GRMZM2G069651	Heat shock protein 90-2	-5	-5	5/down	9.42566e-09	0.479532	-1.29126	-1.57478	0	0	1	down	449.429	0.0626705	134.085	0.0935765	335.253	0.0777312	65.9779	2.27036	4234	0.600945	-2
GRMZM2G140994	Rhomboid-like protein 14 mitochondrial	-5	-5	5/down	3.1899e-13	0.214754	-2.28814	-1.80312	0	1	0	down	22.2684	0.0640099	15.593	0.103687	23.1758	0.0914707	10.6073	0.720456	2114	1.16738	-3	"-c5, -RC"
GRMZM2G168898	hemoglobin2	-5	-5	5/down	5.76337e-07	0.244242	-1.15711	-1.72424	0	0	0		11.0281	0.215174	23.7772	0.873927	19.6903	0.250757	0.0497769	0.694218	1398	0	-2	"-zheng58"
GRMZM2G177229	Splicing factor U2af small subunit A	-5	-5	5/down	1.4935e-08	0.838135	-2.78123	-2.62406	0	1	0	down	272.955	0.0114938	83.9915	0.0131113	106.601	0.0167354	59.5898	0.649636	2365	0.911243	-3	NO(00--)
GRMZM2G389173	protein disulfide isomerase8	-5	-5	5/down	7.61214e-07	1.68808e-05	-0.133838	-1.45237	1	0	1	down	125.053	0.133181	101.459	0.18103	114.533	0.185453	24.8807	0.911605	5548	0.912957	-2	"-zheng58"
GRMZM2G471357	Peroxidase 52	-5	-5	5/down	0.00076227	0.900844	-0.843862	-0.78773	1	1	0	down	31.826	0.511512	34.3303	0.985587	21.1188	0.358542	82.9772	0.0518967	13442	0.926505	-2	"-RC", NO(--0-)
GRMZM2G007729	23.6 kDa heat shock protein mitochondrial	-4	-4	4/down	0.000312427	0.986115	-1.37334	-1.38559	0	0	0		233.214	0.0027337	82.4876	0.00950232	155.562	0.0154817	6.96308	4.61363	22239	0	-5
GRMZM2G009048	Photosystem I reaction center subunit N	-4	-4	4/down	2.3826e-06	0.0257576	-1.46146	-0.597199	0	1	0	down	216.546	0.511881	103.221	0.58355	62.8437	0.539117	82.8451	0.333216	3979	0.896734	-5
GRMZM2G010871	Heat stress transcription factor A-6b	-4	-4	4/down	0.000560923	0.960716	-1.33556	-1.37134	1	0	1	down	84.2212	0.183193	36.7611	0.206507	48.6625	0.249527	20.234	1.41135	0	0	-3
GRMZM2G042040	Microsomal glutathione s-transferase	-4	-4	4/down	6.21908e-11	0.0629047	-1.11481	-1.73185	1	0	1	down	233.366	0.104856	204.749	0.137944	176.739	0.0869937	61.2936	1.04815	7075	0.838185	-2
GRMZM2G063850		-4	-4	4/down	1.13448e-07	0.820237	-1.18326	-1.1021	0	1	0	down	137.781	0.170647	108.752	0.292844	131.55	0.239983	47.9231	0.83445	10019	0.832535	-2
GRMZM2G096585	Peptidyl-prolyl isomerase	-4	-4	4/down	1.22045e-06	0.478662	-0.70167	-0.902727	1	1	1	down	724.496	0.131067	515.36	0.278326	654.019	0.184424	64.9275	3.36482	9079	0.892621	-2
GRMZM2G102737		-4	-4	4/down	1.26187e-14	0.73925	-1.95659	-1.84867	0	1	0	down	55.5213	0.285124	71.4682	0.302242	83.3974	0.306228	72.4467	0.233439	5539	0.956498	-2
GRMZM2G116273	Glutathione S-transferase 1	-4	-4	4/down	1.45166e-06	0.0351989	-0.537172	-1.21152	0	0	1	down	1533.29	0.309387	1057.01	0.457228	1498.75	0.350691	571.492	1.19003	56719	1.3039	-2
GRMZM2G119219	Aluminium induced protein with YGL and LRDR motifs	-4	-4	4/down	0.000430762	0.260646	-0.64504	-1.19069	0	0	1	down	74.5586	0.565182	84.9879	0.582305	120.402	0.410169	132.387	0.433798	10236	1.2448	-2
GRMZM2G119316	HSP40/DnaJ peptide-binding protein	-4	-4	4/down	3.52472e-12	0.957074	-1.81647	-1.79649	0	0	1	down	66.9624	0.131978	45.8907	0.349502	56.9283	0.194432	46.1554	0.464214	4030	0.864302	-2
GRMZM2G125969	Heat stress transcription factor A-6b	-4	-4	4/down	3.28958e-12	0.173368	-3.47624	-2.61593	0	1	0	down	22.5162	0.219065	17.2733	0.203035	18.9666	0.185353	9.75856	0.740114	2223	1.04272	-2
GRMZM2G365374	Heat shock 70 kDa protein 9 mitochondrial	-4	-4	4/down	8.42464e-11	0.471539	-1.15643	-0.978587	1	0	1	down	120.361	0.301083	111.946	0.51128	155.689	0.352108	39.5696	1.3677	6231	0.832959	-2
GRMZM2G399073	shepherd-like1	-4	-4	4/down	7.86438e-05	0.423666	-0.421436	-0.611223	0	1	0	down	191.624	0.309897	198.252	0.278065	176.199	0.273048	57.0592	1.24317	11909	0.877498	-2
GRMZM5G867185	SCL25B arginine/serine-rich splicing factor SCL25B transcript III	-4	-4	4/down	1.18785e-14	0.494586	-1.61365	-1.81313	0	1	0	down	95.7027	0.0625542	48.364	0.113781	60.3853	0.0585395	16.7817	0.587138	8056	0.82177	-2	ryż
GRMZM2G130505	BTB/POZ domain-containing protein	-3	-4	4/down	1.06309e-09	0.0248944	-0.860504	-1.58007	0	1	0	down	36.6046	0.543789	20.7447	1.32809	27.5881	0.605896	81.468	0.361768	2601	1.51883	-2
GRMZM2G010693	Protein NSP-INTERACTING KINASE 3	-3	-3	3/down	0.000132363	0.00592543	-0.252438	-1.36216	0	0	0	down	30.4005	0.787225	22.4218	1.33058	16.1348	1.6693	13.1877	0.735843	1243	0.870579	-2
GRMZM2G051179	Metal-nicotianamine transporter YSL2	-3	-3	3/down	4.52505e-08	0.0434897	-1.11602	-0.589764	0	1	0	down	17.379	0.651535	16.8014	0.609938	19.9076	0.710458	29.4781	1.02633	2719	1.07463	-2
GRMZM2G063717	calcium binding EF-hand protein	-3	-3	3/down	1.35479e-09	0.573778	-1.58549	-1.37429	0	0	0		71.8608	0.362329	75.9906	0.56237	9.38758	0.544612	1.27305	1.79751	0	0	-2
GRMZM2G068947	12-oxo-phytodienoic acid reductase6	-3	-3	3/down	8.88074e-17	0.143902	-2.41298	-1.9419	0	0	1	down	25.2969	1.17883	6.90589	2.39633	20.6269	0.989396	6.7648	5.4583	4256	0.693681	-2
GRMZM2G077214	NAD(P)-linked oxidoreductase superfamily protein	-3	-3	3/down	0.000267279	0.592384	-0.713481	-0.543769	0	0	0		146.681	1.20169	260.043	1.02455	181.741	1.05944	135.763	1.29668	8004	0.361024	-2
GRMZM2G084407	Cytochrome P450 CYP709H1	-3	-3	3/down	2.66408e-05	0.30036	-0.588375	-0.922523	0	0	0		131.231	0.33684	60.4435	0.756478	43.0249	0.638318	115.067	1.12659	4053	0.899359	-2
GRMZM2G104658	Serine/threonine-protein kinase STY46	-3	-3	3/down	7.03472e-11	0.286596	-0.923517	-1.1824	1	1	0	down	65.5581	1.21039	37.5935	1.32395	48.2138	1.70471	89.5114	1.15119	3500	1.04513	-2
GRMZM2G112165	Heat shock protein 90-2	-3	-3	3/down	8.66819e-06	0.87529	-0.612692	-0.575865	0	0	0		665.977	0.498365	467.766	0.68056	634.648	0.48236	204.8	1.54035	37730	0.698497	-2
GRMZM2G138936	predicted GPI-anchored protein 58	-3	-3	3/down	1.99645e-05	0.58091	-1.41175	-1.77901	0	0	0		6.16074	0.536908	3.14523	0.877508	5.10833	0.634345	2.88604	0.490013	0	0	-2
GRMZM2G154523	Patatin-like protein 2	-3	-3	3/down	0.00130519	0.140544	-0.354304	-0.899515	0	1	0	down	18.4781	0.410379	22.6471	0.408068	32.3631	0.252584	3.09451	4.40321	1993	0.657472	2
GRMZM2G162405	gbptf5 - GeBP-transcription factor 5	-3	-3	3/down	8.31418e-05	0.195834	-0.788255	-0.424155	0	0	0		7.45253	1.03136	7.38997	0.920153	9.56102	0.656352	6.73091	0.899824	1567	0.942602	-2	NO(--00)
GRMZM2G162688	Stress-induced-phosphoprotein 1	-3	-3	3/down	1.08544e-15	0.753937	-1.83691	-1.74827	0	0	0		153.028	0.0551272	127.595	0.0948393	136.81	0.0818048	40.8093	0.821818	5882	0.880843	-2
GRMZM2G177539	Folate/biopterin transporter family protein	-3	-3	3/down	5.11029e-09	0.280067	-1.78199	-2.39575	0	0	0		29.9943	0.102284	31.8669	0.10618	49.3211	0.0767633	19.6146	0.383304	0	734	-2
GRMZM2G310431	Heat shock 70 kDa protein	-3	-3	3/down	3.87356e-05	0.426658	-1.0016	-1.42249	0	0	0		1114.23	0.0115478	407.443	0.0216651	734.68	0.0552763	33.2625	4.34384	0	0	-2
GRMZM2G319057		-3	-3	3/down	9.00246e-10	0.926026	-1.91439	-1.95988	0	0	0		29.1472	0.341135	30.7173	0.472102	29.0706	0.302248	22.2358	0.12763	8473	1.31426	-2
GRMZM5G824600	formaldehyde dehydrogenase homolog1	-3	-3	3/down	2.03104e-06	0.0494895	-0.966469	-0.449535	1	1	0	down	231.479	0.908134	246.43	0.877144	225.698	0.879742	133.628	1.02095	7100	1.11379	-2
GRMZM2G050997	cytokinin oxidase 2	-2	-3	3/down	0.87213	0.00298278	0.687341	-0.761557	0	0	0		18.4165	0.274543	8.89925	0.297742	20.7549	0.275919	5.90681	0.0696886	1090	1.13474	-2
GRMZM2G088469		0	-3	3/down	0.00262305	0.0490508	-0.176288	-0.78318	1	0	0		77.6773	0.980238	8.17409	4.74669	19.0485	2.144	105.451	0.379961	2043	1.20646	-2	"-PT"
GRMZM2G106445	Wound-responsive family protein	0	-3	3/down	9.01478e-09	0.176712	-1.50752	-2.21075	0	0	0		6.7979	0.346318	2.14667	0.817565	3.49979	0.250966	3.4827	0.0858556	4527	1.86639	-2
GRMZM2G148090		0	-3	3/down	1.60299e-08	0.127115	-0.97993	-0.625168	1	1	1	down	31.8697	1.53229	30.9763	1.80367	28.8775	1.7604	55.1617	0.825903	0	0	-2
AC209858.4_FG002	transducin family protein / WD-40 repeat family protein	0	-3	3/down	0.00451148	0.993541	-0.986181	-0.991533	1	0	0	down	13.8178	1.25193	11.3702	1.86852	13.8499	1.65087	6.62889	2.19229	0	979	-3
GRMZM2G043493	Transcription factor	-2	-2	2/down	1.89085e-08	0.390524	-1.41412	-1.10198	0	0	0		52.0358	0.961871	57.8923	0.800044	46.6923	0.683569	28.0189	0.698083	1633	1.21787	-2
GRMZM2G047412		-2	-2	2/down	1.57667e-07	0.307986	-1.61008	-1.16088	0	0	0		8.46326	0.61316	6.82222	0.795318	7.6867	0.557371	11.6049	0.560973	1701	0.904818	-2
GRMZM2G061662	NEDD8-activating enzyme E1 regulatory subunit AXR1	-2	-2	2/down	3.47229e-06	0.976591	-0.439056	-0.4439	0	0	0		31.7535	0.983397	44.1932	1.2536	34.76	1.08789	26.9342	0.863828	2363	1.17809	-2
GRMZM2G079616		-2	-2	2/down	0.000246708	1.38277e-05	0.119153	-1.1545	1	0	0		80.8227	0.0668568	44.7767	0.158159	116.549	0.155543	52.1804	0.244548	3436	0.664824	3
GRMZM2G091276	Jasmonic acid-amido synthetase JAR1	-2	-2	2/down	1.4198e-05	0.478154	-0.687741	-0.513709	0	0	0		27.3491	0.428376	28.2356	0.511167	25.9214	0.538718	19.0956	0.376417	1566	0.761966	2
GRMZM2G099049	Dormancy-associated protein homolog 3	-2	-2	2/down	0.00323861	0.13883	-0.840447	-0.293642	1	1	0	down	8.09222	3.87421	3.7027	3.35142	23.1984	2.82436	7.04002	1.0284	15104	1.35889	-2
GRMZM2G116584	calcineurin B-like10	-2	-2	2/down	3.05453e-07	0.0223364	-0.878062	-1.98875	1	1	0	down	30.742	1.13802	18.4121	1.54965	42.7024	1.31236	54.7319	0.570795	1548	1.12718	-2
GRMZM2G148930		-2	-2	2/down	9.82797e-06	0.0396798	-1.13599	-0.46355	0	0	0		6.56045	0.398052	4.66528	0.275375	1.57882	0.677955	3.75002	0.811585	2863	0.523394	2
GRMZM2G169486	Peroxisomal membrane protein PEX14	-2	-2	2/down	0.000551166	0.220945	-0.72743	-1.44362	0	0	0		16.3162	0.803924	51.4387	0.714507	34.665	0.801262	55.8109	0.940675	1224	0.947755	-3
GRMZM2G014454	Metal tolerance protein 11	0	-2	2/down	0.00896637	0.598038	-0.239803	-0.354835	0	0	0		43.6824	0.71959	41.1507	1.17911	50.0329	0.999554	46.8744	1.03247	1652	0.989716	-3
GRMZM2G049549	cryptochrome2	0	-2	2/down	0.866858	3.72302e-05	-0.391457	0.363974	0	0	0		92.3813	1.21094	57.3366	1.21527	59.6105	1.59818	118.193	0.897428	1849	0.998919	-2
GRMZM2G060817		0	-2	2/down	0.000802376	0.723552	-1.04549	-1.27321	0	0	0		19.5523	1.17961	10.9128	2.39144	15.3641	1.42516	10.555	2.63278	1595	0.965539	-2
GRMZM2G153984	2-hydroxy-3-oxopropionate reductase	0	-2	2/down	0.00751854	0.321539	-0.16138	-0.340169	0	0	0		112.547	1.11214	134.774	1.13881	117.173	0.979423	77.9858	1.21406	3872	1.06842	-2
GRMZM2G520535	Probable prolyl 4-hydroxylase 12	0	-2	2/down	0.852366	0.00304615	0.494743	-0.557199	0	0	0		22.9711	0.651819	20.7783	0.870203	20.3133	0.693039	15.0019	0.775284	1228	0.861676	-5
AC230013.2_FG007	60S ribosomal protein L18a	0	-2	2/down	8.47083e-05	0.215733	-0.774971	-0.42882	0	0	0		84.7546	1.03989	48.7761	1.31749	95.2914	0.811163	34.4868	1.28323	13810	0.998986	-2
GRMZM2G136455	Ras-related protein RABD1	-3	0	0	7.26331e-12	0.856504	-1.16173	-1.2069	0	1	0	down	5.9728	0.548491	8.65115	0.610123	6.37238	0.63301	8.98412	0.325263	1025	0.816764	3
GRMZM5G802801	Probable mediator of RNA polymerase II transcription subunit 37c	-3	0	0	3.13929e-11	0.890269	-2.65866	-2.74148	1	0	1	down	123.399	0.00880733	26.2641	0.0218465	75.211	0.0109857	8.20056	4.29885	16385	0.354815	3
GRMZM2G031954	ABC transporter F family member 1	-2	0	0	9.26226e-11	0.843048	-1.49971	-1.57007	0	1	0	down	59.6243	0.229618	59.6773	0.352942	66.9155	0.341843	88.5217	0.259107	986	0.967579	3
GRMZM2G064437	Putative polyol transporter 1	-2	0	0	2.10092e-05	0.0615712	-0.612062	-0.262885	0	1	0	down	48.5908	0.943268	41.2137	0.877149	27.8836	1.17527	52.0401	0.45633	4674	1.21305	3
GRMZM2G168858	NADPH--cytochrome P450 reductase 2	-2	0	0	4.5746e-09	0.467987	-1.05137	-1.281	0	0	0		115.501	0.363381	113.61	0.408115	112.693	0.332246	181.459	0.532887	1126	0.956522	3
GRMZM2G358540	VAMP protein SEC22	-2	0	0	5.66773e-06	0.566473	1.29321	1.03752	1	1	0	down	101.457	0.502548	86.6865	0.556256	97.1204	0.674576	110.063	0.140383	12024	0.883326	-2
GRMZM2G004932	ATP-dependent 6-phosphofructokinase 3	0	0	0	2.41834e-05	0.036971	0.662092	0.249894	0	0	0	up	32.8846	0.950839	31.3729	1.31176	26.3649	1.08135	22.0846	1.37615	4735	1.01689	-2
GRMZM2G005347	Disease resistance protein RPM1	0	0	0	4.90163e-07	0.98295	-0.77757	-0.783174	0	1	0	down	15.8597	0.777844	18.0996	0.83348	18.2659	1.06118	70.4889	0.51493	979	1.33878	3
GRMZM2G008728		0	0	0	0.00134694	0.2586	-1.03107	-0.516537	0	0	0		28.704	0.758226	61.9458	0.841937	61.1505	0.789681	27.3673	0.868605	1600	1.06746	3
GRMZM2G009593	Serine/threonine-protein phosphatase BSL3	0	0	0	0.000258659	0.762785	-0.435209	-0.373881	0	0	0		39.2552	1.39141	41.9119	1.41082	44.5718	1.55336	58.0243	2.81724	1165	1.07547	-3
GRMZM2G018082	Oxidoreductase	0	0	0	0.205013	0.00404607	0.609864	-1.50181	0	0	0		25.4534	0.593857	21.705	1.06852	12.1432	0.62061	11.5088	0.571707	1167	1.07021	3
GRMZM2G027478		0	0	0	0.00762836	0.328715	0.278535	0.580955	1	1	0	up	660.126	0.181804	1098.65	0.223173	1129.84	0.141111	140.385	0.185217	24156	0.705841	-2
GRMZM2G028535	Delta-1-pyrroline-5-carboxylate synthase	0	0	0	0.000144258	0.950992	-1.38875	-1.43024	1	1	0	up	191.774	0.711588	70.9752	0.484701	86.5501	1.06689	6.46751	1.35227	0	0	2	PT
GRMZM2G028834	Eukaryotic translation initiation factor 3 subunit I	0	0	0	0.00542671	0.54639	-0.498027	-0.32727	1	1	1		18.2	1.40887	20.284	1.29301	17.5428	1.04901	15.5697	1.1471	2487	0.865354	3
GRMZM2G029219	Carbohydrate transporter/ sugar porter/ transporter	0	0	0	0.00049574	0.943784	-0.500968	-0.520078	0	0	0		810.449	0.615097	972.682	0.771696	592.789	1.08001	408.745	0.611037	1823	1.33388	2
GRMZM2G032475	PAP/OAS1 substrate-binding domain superfamily	0	0	0	0.00115107	0.819884	-0.391435	-0.446259	0	0	1	up	24.127	0.940475	23.4119	1.26962	19.8346	1.77816	26.9355	0.659986	1616	0.760049	2
GRMZM2G037140	Actin-depolymerizing factor 4	0	0	0	8.27332e-11	0.318192	-0.974168	-0.772038	1	1	0	down	74.9615	0.655941	66.455	0.749898	83.6432	0.824052	37.9557	0.753939	16077	0.761102	3
GRMZM2G043147	Phosphosulfolactate synthase-related protein	0	0	0	5.08056e-09	0.818804	0.913419	0.971717	0	1	0	up	121.055	0.0610963	42.6702	0.140165	87.2909	0.0900024	27.2163	1.57726	10638	0.797443	-2
GRMZM2G043338		0	0	0	0.00620779	0.635041	-0.384097	-0.274989	1	1	0	down	30.7839	1.26575	23.8466	1.04589	34.4167	0.929767	102.544	0.662968	2217	1.6312	2
GRMZM2G056350		0	0	0	0.00380419	0.112466	-0.55153	-0.170835	0	0	0		54.0531	1.18217	21.861	1.79779	26.1901	0.893783	27.0743	1.90318	2821	1.31396	3
GRMZM2G059314	Aldo-keto reductase family 4 member C9	0	0	0	2.43017e-13	0.101847	-1.26795	-1.73682	1	0	0	down	53.624	0.658408	15.5888	0.31918	38.039	0.521544	28.725	1.64362	1234	0.968421	3
GRMZM2G059836	Farnesylated protein 2	0	0	0	0.000165788	0.0333023	1.26684	0.388664	1	0	0	up	136.651	0.560983	11.6258	0.872403	75.5323	0.280787	16.4899	0.284873	24917	0.579862	-2	C5
GRMZM2G066222	ribosomal protein S27	0	0	0	0.00180253	0.20494	-2.27604	-1.00982	0	0	0		167.566	0.985508	149.805	1.34919	189.389	0.886011	67.0565	1.44735	0	0	2
GRMZM2G068586	Tubby-like F-box protein 7	0	0	0	1.70076e-08	0.792839	-1.00997	-1.0889	1	1	0	down	47.8251	0.703579	48.1673	0.853044	47.774	0.635503	72.3988	0.721501	6771	1.09303	3
GRMZM2G068943	trehalose-6-phosphate synthase1	0	0	0	5.49224e-06	0.323447	-1.40909	-0.957571	0	0	1	down	61.8221	1.14674	76.3909	0.78292	56.2754	1.49158	27.386	1.62666	2249	0.684	4	ryż
GRMZM2G070199	Cytochrome c-2	0	0	0	1.54006e-05	0.317947	0.485377	0.735723	0	0	0		91.4069	0.496461	60.4155	0.752317	133.19	0.389211	23.4136	1.26263	0	0	2
GRMZM2G071023	NAD kinase 2 chloroplastic	0	0	0	6.37869e-12	0.0725532	-1.58999	-1.07704	1	1	1	down	18.6594	1.06151	32.1127	0.846415	25.8696	1.00897	41.4401	1.03353	2747	0.676492	3
GRMZM2G071602	RING/U-box superfamily protein	0	0	0	0.000451338	0.080254	-1.53119	-0.552828	1	1	0	down	13.6408	0.844849	12.5505	1.40621	10.2502	1.05402	41.1809	0.688027	4527	0.936175	3
GRMZM2G074085	60S ribosomal protein L31	0	0	0	0.00018226	0.036567	-0.591642	-0.185034	0	0	1	down	70.26	0.934534	59.7057	1.33626	77.0581	0.855674	20.1429	1.73003	16343	1.00961	3
GRMZM2G077088	SWIb domain-containing protein	0	0	0	0.00164394	0.253223	0.34462	0.704955	1	1	1	up	26.122	0.480056	16.3023	1.00978	25.6369	0.542038	6.4861	2.66274	0	3130	-2
GRMZM2G098011	Plastidic glucose transporter 4	0	0	0	0.0030127	0.605134	-0.636986	-0.456569	0	0	0		69.7393	0.79785	77.7058	0.617234	85.396	0.657747	80.184	0.612107	2350	0.677159	3
GRMZM2G114162	Putative phosphatidylinositol 4-kinase alpha 2	0	0	0	2.5977e-08	0.313634	1.40527	1.04309	0	1	1	up	103.584	1.31085	132.094	1.07589	113.735	1.6778	118.59	1.25309	2406	0	-2
GRMZM2G122335	Mitogen-activated protein kinase 20	0	0	0	2.3662e-10	0.16756	-0.883156	-1.23868	1	1	1	down	141.61	0.984845	181.854	1.04382	131.19	1.08668	151.487	1.2965	3602	1.27422	3
GRMZM2G124411	60S ribosomal protein L23a-1	0	0	0	0.00903382	0.123819	-0.633024	-0.171929	0	1	0	up	85.8817	1.12479	70.4765	1.23367	64.2884	0.806728	24.1605	1.14923	1451	0.786501	-3
GRMZM2G125300	40S ribosomal protein S21	0	0	0	0.00114485	0.00591444	-0.58883	-0.0547556	0	0	0		21.7849	1.22978	34.6313	1.47942	44.0062	0.924447	9.17304	1.32809	27717	1.11884	3
GRMZM2G130230	glucose-6-phosphate dehydrogenase1	0	0	0	0.0248938	0.0039338	0.94048	-0.127331	1	0	1	down	151.946	0.801732	100.366	1.2482	70.8003	1.75176	90.0436	1.52607	5286	1.00662	3
GRMZM2G141848	adenosine 5'-phosphosulfate reductase6	0	0	0	0.000313008	0.308035	-1.0854	-0.635905	0	1	0	up	11.0918	0.863697	6.9087	1.25701	11.1144	0.836107	15.1213	1.23418	1960	0.773075	-2
GRMZM2G143246	DEAD-box ATP-dependent RNA helicase 20	0	0	0	5.58373e-05	0.464646	-0.340959	-0.474492	0	0	0		40.6435	0.836496	47.3636	0.964039	45.161	0.909247	41.6143	1.24283	3081	0.987346	3
GRMZM2G147721	farnesyl diphosphate synthase2	0	0	0	0.0447872	4.32933e-07	0.732643	-0.361159	0	0	0		16.071	0.925932	18.2701	0.768799	14.5529	0.80609	22.4721	1.24417	3720	1.1677	-3
GRMZM2G149132	Probable protein phosphatase 2C 22	0	0	0	0.175822	0.00730196	0.104509	-0.30332	0	0	0		26.5757	0.612484	18.228	0.955303	14.7127	0.964288	21.2018	1.83551	2437	1.05947	2
GRMZM2G150257	Golgin candidate 5	0	0	0	0.000219122	0.449054	0.47893	0.327868	0	0	0		28.5097	1.60109	40.9367	1.2714	29.5914	1.63694	39.8604	1.24746	1410	0	-2
GRMZM2G155242	low phytic acid1	0	0	0	5.75932e-06	0.196935	-0.472638	-0.789616	1	0	0	up	1455.74	0.85357	851.442	0.50179	2370.93	1.08692	391.446	0.107636	13918	0.468496	2	ryż
GRMZM2G157369	ABC(yeast) homolog1	0	0	0	6.53118e-06	0.713457	-0.531879	-0.46107	1	0	0		520.471	0.774866	838.314	0.622631	313.728	0.958992	292.626	0.472904	0	0	3
GRMZM2G161658	Epoxide hydrolase 2	0	0	0	0.687136	0.00197884	-0.230236	0.294541	0	0	0		30.7247	1.14027	18.1565	1.27445	24.6077	1.02892	23.5221	1.11402	2148	1.2094	3
GRMZM2G162527	NAD(P)-binding Rossmann-fold superfamily protein	0	0	0	0.00031687	0.972655	-0.427194	-0.419782	0	1	0	down	88.6307	0.968451	164.079	1.06681	65.4102	1.11193	40.3766	1.33651	2378	0.762505	3
GRMZM2G169820	Auxin response factor 1	0	0	0	0.00124802	0.33434	-0.445293	-0.793892	1	0	0	up	196.025	1.10021	233.06	1.90193	234.91	1.86346	397.288	0.744538	2462	1.31669	2
GRMZM2G172214	OSIGBa0147B06.5 protein	0	0	0	5.28141e-05	0.89938	-0.743732	-0.786759	1	1	0	down	136.376	3.61462	55.9667	4.15377	108.047	3.73674	462.747	0.851171	6981	2.2346	-2
GRMZM2G175816	Nudix hydrolase 8	0	0	0	7.60397e-08	0.655854	-0.929501	-1.06598	1	1	1	down	11.4854	2.10646	14.7393	2.04535	10.8185	2.39977	55.9692	2.62619	1349	0.884444	2
GRMZM2G177668	Putative cytochrome P450 superfamily protein	0	0	0	2.09611e-05	0.327845	0.826997	0.545036	0	0	0		20.6879	0.26854	12.2814	0.44007	15.8852	0.357222	10.6478	0.895738	885	0	2
GRMZM2G178693	Aquaporin PIP2-5	0	0	0	8.43723e-19	0.0180615	-4.12208	-3.00963	0	0	0		114.712	0.05751	6.12643	0.0433753	26.1273	0.0249872	4.91901	0.550353	15705	1.3144	2
GRMZM2G300348	yellow endosperm1	0	0	0	1.20206e-05	0.0104655	-0.73714	-0.221549	1	0	1	up	334.936	0.749526	448.029	0.784685	374.922	0.873529	615.442	0.338898	11545	0.547116	2
GRMZM2G342386	Actin-related protein 2	0	0	0	0.290747	2.01081e-05	0.368214	-0.234668	0	0	0		30.678	1.1862	35.2275	1.2223	30.7213	1.34703	55.2132	1.17575	1972	0.968576	-6
GRMZM2G375002	Rho-related protein from plants 4	0	0	0	0.0023493	0.00274759	-0.00462086	-0.525116	0	0	0		83.6678	0.93597	88.499	1.08906	78.0461	1.13789	124.125	0.825476	6045	1.07443	3
GRMZM2G396550	Potassium transporter 3	0	0	0	5.44504e-07	0.0316413	-0.757479	-1.66216	0	1	0	down	22.6107	0.849473	20.7896	0.812279	33.2746	1.10293	31.7955	1.07744	1505	1.01926	2
GRMZM2G425249	Probable choline kinase 2	0	0	0	6.80689e-07	0.00398415	0.917009	0.290314	0	0	1	down	29.9348	0.853449	22.4358	0.550623	32.9106	1.04105	35.2252	1.18893	4228	0.951052	2
GRMZM2G473533	Delta(14)-sterol reductase	0	0	0	7.79457e-08	0.532044	-0.975852	-0.804685	0	1	1	down	37.4564	0.613051	52.5518	0.661808	66.2337	0.580717	30.5965	1.10268	2341	0.742101	3
GRMZM5G828229	Monodehydroascorbate reductase 5 mitochondrial	0	0	0	0.000765261	0.596107	-0.443085	-0.595369	0	1	0	down	149.1	1.08852	148.87	1.01348	121.067	1.20935	36.7979	1.60826	4161	0.967804	4
GRMZM5G848945	Protein AUXIN SIGNALING F-BOX 3	0	0	0	0.828646	0.00806079	-0.878444	0.751141	1	1	0	down	146.433	2.04878	140.51	2.18037	127.974	2.42897	239.549	0.827572	4989	1.27355	2
GRMZM2G076537		2	0	0	9.24278e-09	0.877239	0.556682	0.581179	0	1	0	up	17.5958	1.75667	22.034	1.8261	22.4625	1.46052	18.9028	0.97925	2115	1.35444	-2
GRMZM2G078725	Microtubule-associated protein TORTIFOLIA1	2	0	0	9.46409e-06	0.0358832	0.785576	1.95694	0	0	0		123.223	1.4919	125.384	1.73696	106.406	1.88523	134.34	1.03825	2771	2.96356	-2
GRMZM2G086052	midA	2	0	0	0.00082451	0.363651	-0.744582	-0.443372	0	0	0		17.5595	0.70825	13.5987	1.07947	19.539	0.845327	8.67013	0.949305	1054	0.977251	5	aflp
GRMZM2G093849	integral membrane protein DUF6 containing protein	2	0	0	0.00144928	0.638315	-0.608976	-0.460859	0	1	1	up	17.6332	2.55921	19.6383	1.59995	18.5501	1.49715	14.6252	2.87255	0	0	2
GRMZM2G375159	HXXXD-type acyl-transferase family protein	2	0	0	1.24636e-13	0.319568	1.87175	2.24126	0	1	0	up	7.44521	0.746466	9.13609	0.472358	12.2207	0.400276	18.5629	0.795774	0	2374	2
GRMZM2G014071	Senescence-associated carboxylesterase 101	3	0	0	6.75283e-08	0.70578	0.787546	0.702197	0	0	0		15.4556	3.41055	10.5581	4.33554	25.9287	2.59475	17.3883	11.6306	19726	0.278755	2
GRMZM2G042992	Ramosa 1 enhancer locus 2	3	0	0	3.89543e-08	0.0925816	0.74038	1.24572	0	1	0	up	198.234	1.40979	310.386	1.21877	255.313	1.91358	126.349	1.28247	1755	1.15945	-2
GRMZM2G051984	Probable protein kinase	3	0	0	2.56075e-10	0.904646	1.46703	1.50961	0	1	1	up	99.0322	1.16481	43.2516	1.27587	20.8107	1.21805	44.7774	0.358244	2761	0.823316	2
GRMZM2G180430	Probable protein phosphatase 2C 22	3	0	0	7.43251e-05	0.0372213	0.917282	0.315648	1	1	0		21.9392	1.12845	11.98	0.467031	47.1698	0.430914	21.0424	1.20145	4775	0.794389	2
GRMZM2G379002	Carboxyl-terminal-processing peptidase 2 chloroplastic	3	0	0	9.00296e-07	0.788783	1.33132	1.21303	1	0	1	up	58.7242	1.57226	174.538	0.918346	78.6636	1.88715	281.425	0.200041	0	0	2
GRMZM2G156800	mitogen-activated protein kinase kinase kinase 5	3	0	0	8.71456e-09	0.275275	0.554073	0.753917	0	1	0	up	45.583	1.73362	49.0482	1.60252	53.1099	1.63727	63.7353	1.66693	1966	1.16014	-2
GRMZM2G456471	Mannose-6-phosphate isomerase	3	0	0	3.40911e-12	0.153332	2.49991	1.85872	1	1	1		29.2942	1.74024	34.2356	0.866169	34.4974	1.32472	19.1949	0.43797	0	0	2
GRMZM2G059381	AMP-binding protein	0	2	2/up	0.556775	0.00863439	-0.263662	0.407708	0	0	0		46.0435	1.1329	94.7035	1.09602	63.8135	1.08768	120.996	0.638489	3442	0.79088	4
GRMZM2G088834	Protein SUPPRESSOR OF K(+) TRANSPORT GROWTH DEFECT 1	0	2	2/up	0.00525124	0.410502	0.311173	0.174397	0	0	0		58.2956	0.766294	63.0286	0.761233	62.2985	1.08811	59.6978	0.849208	0	1367	3
GRMZM2G103773	brassinosteroid-deficient dwarf1	0	2	2/up	0.539357	0.000799544	1.13432	-0.803637	0	0	0		8.22257	0.622885	10.8539	1.07342	8.61063	0.845223	7.53262	1.2688	1871	0.861645	2
GRMZM2G112149	5-methyltetrahydropteroyltriglutamate--homocysteine methyltransferase 1	0	2	2/up	0.336687	0.000383995	0.729029	-1.21711	0	0	0		609.942	0.829402	599.772	0.690121	620.324	1.15141	352.714	0.897678	23039	1.19544	3	tolerancja
GRMZM5G876616		0	2	2/up	0.000110874	0.331791	0.171766	0.273891	0	0	0		73.167	1.09568	102.453	0.915601	50.9162	0.817622	66.9966	0.73923	7351	1.06556	2
GRMZM2G020146		2	2	2/up	0.0034699	0.100174	0.985646	0.293037	0	0	0		52.3856	0.840716	57.4381	0.915407	58.9868	0.949154	48.4879	0.938722	28616	0.726037	2
GRMZM2G024865	Thylakoidal processing peptidase 1 chloroplastic	2	2	2/up	1.37917e-05	0.370151	0.707694	1.0248	0	0	0		64.3901	1.19224	49.5468	1.19048	47.8688	1.36155	39.7085	1.37208	1248	1.03763	2
GRMZM2G031572	Prolyl carboxypeptidase like protein	2	2	2/up	0.189319	0.00031969	0.701196	-0.346125	0	0	0		51.5828	1.05327	37.6952	1.08722	67.8328	1.11579	49.1777	0.992757	5057	0.96204	3
GRMZM2G032348		2	2	2/up	6.87173e-05	0.829726	0.613283	0.676119	0	0	0		96.2522	1.45743	66.6623	1.56713	113.936	1.23275	131.847	1.28474	10486	1.07094	2
GRMZM2G071249	Ubiquitin-associated/translation elongation factor EF1B protein	2	2	2/up	0.00179551	0.936656	0.297413	0.283525	0	0	0		21.2482	1.82252	26.4871	1.62555	20.8795	1.68666	26.566	1.27084	1513	1.0469	2
GRMZM2G105005	Glutathione S-transferase family protein	2	2	2/up	5.48123e-07	0.733212	0.507939	0.570084	0	0	0		18.0192	1.17138	15.7416	0.829402	18.4947	0.901998	20.1137	0.786071	3011	1.25465	3
GRMZM2G115766	P-loop containing nucleoside triphosphate hydrolases superfamily protein	2	2	2/up	3.68311e-05	0.998125	0.568608	0.569188	0	0	0		35.2646	1.09542	45.9309	1.20787	39.2384	1.34725	45.3555	1.22559	1910	1.11983	2
GRMZM2G164352	Serine/threonine-protein phosphatase 2A 65 kDa regulatory subunit A beta isoform	2	2	2/up	0.00264106	0.894529	-0.422574	-0.459264	0	0	1	up	180.858	1.22113	216.11	1.26729	190.275	1.22279	178.318	0.949827	4762	1.50808	2
GRMZM2G165746	Mitochondrial substrate carrier family protein	2	2	2/up	4.45044e-11	0.00949103	1.74888	0.931568	1	0	1	up	16.8716	0.861973	9.98809	0.570434	14.0792	0.820561	8.20856	0.445245	1042	0.759348	2
GRMZM2G312201	Pentatricopeptide repeat-containing protein mitochondrial	2	2	2/up	3.39234e-05	0.570489	1.62785	1.2724	0	0	0		8.07695	1.86431	12.431	1.54438	18.1654	1.55241	27.7218	0.802254	27368	0.254558	2	PT
GRMZM2G448607	low temperature-induced protein15	2	2	2/up	0.515886	9.7386e-06	-0.718068	0.553392	0	0	0		85.1401	2.21389	92.0805	2.01467	83.2108	2.13172	218.34	4.47473	1048	0.862726	2
GRMZM2G452016	U-box domain-containing protein 14	2	2	2/up	2.89868e-12	0.0188214	1.23066	0.741008	0	0	0		22.3581	1.43987	22.7587	1.27994	22.6284	1.2964	22.2069	1.08995	1194	1.09623	4
GRMZM5G840928	ATP-dependent (S)-NAD(P)H-hydrate dehydratase	2	2	2/up	0.00537851	0.606393	0.353533	0.504203	0	0	0		29.6691	0.994217	24.5147	1.06993	24.1873	0.829678	35.2519	0.683424	1639	0.987805	4
GRMZM2G017616	lipoxygenase9	3	2	2/up	5.87214e-10	0.0106235	2.42021	1.21614	0	0	0		18.9117	1.39938	20.5111	1.49368	22.4847	1.33226	16.9237	1.34324	0	902	2
AC217947.4_FG002	NADPH--cytochrome P450 reductase	3	3	3/up	1.84379e-18	0.0938751	2.55817	2.04677	1	1	1	up	94.8764	1.13156	84.462	0.636434	101.036	0.899133	48.4726	1.1928	5215	0.61158	2
GRMZM2G004305		3	3	3/up	0.00780659	0.839169	0.904747	0.781757	1	1	0	up	10.4217	0.875101	36.0821	0.500738	44.2604	0.248437	20.0529	0.134949	2167	0.888376	2	C5
GRMZM2G004382	Ketol-acid reductoisomerase chloroplastic	3	3	3/up	0.00546509	0.0277049	0.493619	0.0617058	0	0	1	up	319.525	1.1452	236.924	1.32634	332.485	1.04183	209.897	1.09426	28781	1.12702	3
GRMZM2G009808	aconitase3	3	3	3/up	0.005105	0.0466357	1.28331	0.233253	0	0	0		88.1732	1.58039	82.2613	1.41782	122.626	2.16353	123.125	1.74446	2410	1.04065	2
GRMZM2G024530	ptf1 - Pi starvation-induced transcription factor1	3	3	3/up	3.12621e-06	0.00517606	0.506181	1.72489	0	1	0	up	26.4877	1.14497	24.361	1.02244	11.8439	1.51942	26.6889	1.85423	1466	0.973415	2
GRMZM2G029506	ABC transporter G family member 29	3	3	3/up	1.76703e-09	6.12685e-06	1.90283	0.372835	1	0	0	up	230.196	0.695399	273.336	0.555031	176.722	0.995432	427.646	0.644407	1158	1.31838	4
GRMZM2G032252	nucleosome/chromatin assembly factor D110	3	3	3/up	0.000265838	0.625285	0.536482	0.686637	0	1	0	up	81.6389	1.53558	101.071	1.36136	89.5925	1.5338	125.163	1.18344	4895	1.07782	6
GRMZM2G033846	Caltractin	3	3	3/up	1.4878e-07	0.693315	0.785607	0.693639	1	1	0	up	35.1401	0.461065	6.14652	0.948821	64.6097	0.130949	5.98831	11.3397	2822	1.06128	2	C5, RC
GRMZM2G033876		3	3	3/up	3.79842e-08	0.766523	0.692619	0.634121	0	0	1		80.8549	1.6086	87.1266	1.54767	88.5801	1.92637	120.395	1.34473	4215	0.906546	3
GRMZM2G037193	peptidoglycan-binding LysM domain-containing protein	3	3	3/up	0.000205433	0.717082	0.886249	0.7409	1	1	1	up	13.8721	0.700562	16.0435	0.788264	20.2777	0.651196	19.518	0.441081	0	0	2	zheng58
GRMZM2G042118	RNA-binding (RRM/RBD/RNP motifs) family protein	3	3	3/up	0.000906661	0.678954	0.641103	0.507515	0	0	0		95.845	1.67794	59.1397	3.38769	89.8827	1.51051	17.4073	6.19036	39706	0.846652	3
GRMZM2G046900		3	3	3/up	7.31243e-14	0.487754	2.35717	2.07892	0	1	0	up	37.9521	0.940272	35.07	0.888763	27.5385	0.672207	37.9231	0.995922	9366	0.793851	4
GRMZM2G049811	Formate dehydrogenase chloroplastic/mitochondrial	3	3	3/up	7.54505e-07	0.973934	0.666469	0.659069	0	0	1	up	26.9616	0.941312	19.2425	0.976432	13.0623	0.762406	10.3894	1.37692	6621	1.1945	2
GRMZM2G077914	Cysteine-rich receptor-like protein kinase 37	3	3	3/up	2.78033e-06	0.00135468	1.97083	0.444562	0	0	0		19.4868	0.976796	5.31108	1.14064	4.56742	1.41362	4.43874	0.720646	5715	1.14276	2	C5
GRMZM2G080940	Lipase	3	3	3/up	3.9866e-08	0.564522	1.17045	0.985324	1	1	0	up	79.8122	1.59329	63.894	1.52361	74.7054	1.28674	92.9313	1.13209	3608	0.871987	2
GRMZM2G085577	starch phoshorylase2	3	3	3/up	1.79733e-05	0.474354	0.977853	1.31849	0	0	0		124.702	2.4768	126.457	2.04886	159.501	2.524	99.3089	2.91934	2152	1.16071	3
GRMZM2G087326	UDP-arabinopyranose mutase 3	3	3	3/up	7.48108e-08	0.756351	1.77132	1.61051	0	1	0	up	150.843	1.01551	217.606	0.833102	169.226	0.847142	46.3388	1.89179	10517	1.13852	2
GRMZM2G118737	Alkaline/neutral invertase CINV2	3	3	3/up	0.000140152	0.00555306	0.962094	0.172318	1	0	0		25.8309	2.60788	33.2551	2.91312	26.0329	2.92739	65.1313	3.30161	3212	1.02116	2
GRMZM2G119894	ABC transporter B family member 21	3	3	3/up	3.96065e-13	1.41719e-05	1.75503	0.63553	0	0	0		31.3708	1.96315	33.5318	3.43644	34.777	2.67073	67.8304	2.25384	2649	0.793208	2
GRMZM2G125923	Arogenate dehydratase/prephenate dehydratase 6 chloroplastic	3	3	3/up	9.4616e-08	0.0127958	3.14187	1.34285	0	0	0		11.4825	3.15635	4.34895	0.554861	7.74661	0.440014	2.32428	0.994361	1716	0.843331	2
GRMZM2G139815	WRKY74-superfamily of TFs having WRKY and zinc finger domains	3	3	3/up	3.29416e-10	0.0710031	1.61341	1.02295	0	0	0		11.7736	0.902729	6.77458	1.20569	7.34662	1.73482	12.1312	9.8188	1417	1.07687	3
GRMZM2G146616		3	3	3/up	6.59062e-10	0.816832	0.994758	1.05238	1	1	0	up	33.7369	0.993756	23.9802	1.1261	34.1578	1.27672	34.9295	0.634661	1229	0.921138	2
GRMZM2G149201	Leucine-rich repeat extensin-like protein 3	3	3	3/up	2.54626e-06	0.0762499	3.26397	1.63627	0	1	0	up	26.2933	0.930292	23.425	0.949064	31.1833	0.966437	23.4399	0.892269	1723	0.899652	2
GRMZM2G149480	Probable mitochondrial adenine nucleotide transporter BTL1	3	3	3/up	9.85327e-09	0.182962	1.46388	1.00017	0	0	0		14.1979	2.61331	13.4272	1.8131	20.6043	2.13918	9.96745	9.10352	4888	0.871957	2
GRMZM2G151223	histidine kinase1	3	3	3/up	6.37104e-09	0.176769	1.815	1.24214	0	0	0		29.6737	2.25612	40.7792	2.24045	33.1191	2.73551	34.595	1.66918	1755	0.932232	2
GRMZM2G162690	trehalase1	3	3	3/up	1.10124e-12	0.629018	2.00868	1.82559	0	1	0	up	135.27	1.09891	81.5311	0.621565	129.76	1.04283	44.2899	0.8151	818	0.982906	2
GRMZM2G167613	Cinnamyl alcohol dehydrogenase	3	3	3/up	3.81772e-09	0.645404	1.99021	1.75985	1	1	0	up	38.2953	0.361671	14.7266	0.868004	26.1316	0.368457	29.9187	2.21084	2287	0.746066	5	NO(00++)
GRMZM2G174315	Sn1-specific diacylglycerol lipase alpha	3	3	3/up	1.06374e-05	0.0148716	2.08638	0.684929	0	0	0		9.32605	0.609038	14.2986	1.02103	14.3327	0.611755	12.3619	2.13603	2793	1.05762	2
GRMZM2G181259	Glycosyl hydrolase family protein	3	3	3/up	1.65571e-13	0.108874	1.17778	0.86897	0	0	0		14.0195	1.56301	12.7123	1.64246	14.3073	2.07806	34.8328	0.669991	1687	0.982227	3
GRMZM2G303964	U-box domain-containing protein 28	3	3	3/up	1.00643e-06	0.468381	0.789888	1.01962	1	1	1	up	6.03237	0.553233	4.23211	0.346578	3.26954	0.59175	2.4787	6.10146	0	0	2
GRMZM2G312838	Protein C2-DOMAIN ABA-RELATED 11	3	3	3/up	5.99472e-06	0.640847	0.873693	0.729152	0	1	0	up	5.79513	1.07598	7.24933	1.37063	5.17358	0.996719	9.588	1.24573	939	1.06064	2
GRMZM2G339540	Probable inactive receptor kinase	3	3	3/up	8.82673e-08	0.582016	0.671613	0.566232	0	1	0	up	36.8922	0.944042	52.2133	1.1106	37.4268	1.13731	31.4707	1.55527	1600	1.05934	3
GRMZM2G377904	Probable protein phosphatase 2C 48	3	3	3/up	1.07537e-07	0.000327027	1.40623	0.341984	0	0	0		6.41715	4.20182	7.12413	2.27831	9.28253	1.79817	19.2837	8.75907	1217	1.16995	3
GRMZM2G386643	C2 calcium/lipid-binding plant phosphoribosyltransferase family protein	3	3	3/up	0.0017118	0.193743	0.881096	0.383827	0	0	0		59.8631	1.22596	44.0637	1.50888	48.6617	1.13566	13.5957	2.47686	1259	1.0119	2
GRMZM2G419305		3	3	3/up	1.65932e-07	0.0880866	1.04523	0.592447	0	0	1	up	19.112	1.49318	23.9965	1.38638	16.1378	1.2491	17.9295	1.22278	2658	1.37458	2
GRMZM5G863596	Alpha-amylase 3 chloroplastic	3	3	3/up	4.13974e-14	0.00179431	1.531	0.835091	1	0	1	up	82.9741	1.62898	164.187	0.966368	139.622	1.70198	132.325	0.636509	0	0	4	ryż
GRMZM2G014066	drought-induced 19	4	3	3/up	5.47131e-07	0.932069	1.12451	1.0928	0	1	1	up	13.9952	1.60031	17.4911	1.43204	16.9598	1.45984	22.1836	1.27778	1567	0.950255	2
GRMZM2G027451	60S ribosomal protein L10-3	4	3	3/up	9.02864e-07	0.354879	0.907493	0.655288	0	1	0	up	255.964	1.47414	303.308	1.3978	303.796	1.18851	130.587	1.92019	49611	1.19933	2
GRMZM2G073535	Protein translation factor SUI1 homolog 2	4	3	3/up	0.00310728	0.339851	0.428157	0.807336	1	1	1	up	292.154	1.46086	372.295	1.61141	383.374	1.89667	338.393	1.85437	66088	1.12663	4
GRMZM2G092129	Calcium-dependent lipid-binding (CaLB domain) family protein	4	3	3/up	2.13717e-07	0.228435	0.863667	0.580769	0	1	0	up	67.7662	1.66498	90.2864	1.59772	70.5146	1.82742	126.56	1.25274	7038	1.13169	2
GRMZM2G137120		4	3	3/up	2.17334e-14	0.150568	1.48217	1.91026	1	1	1	up	28.2154	1.75225	38.8461	1.66919	57.1991	0.77755	116.177	0.435185	2210	0.644957	2	C5
GRMZM2G703858	RPM1-interacting protein 4	4	3	3/up	1.14944e-12	0.401391	1.75595	2.07513	0	1	0	up	36.4021	1.823	21.6648	1.98041	39.0814	1.03921	51.9895	1.62942	1594	1.11097	2
GRMZM2G004694	csld1 - cellulose synthase-like D1	4	4	4/up	2.20123e-08	0.010755	0.664433	1.49628	1	1	0	up	11.2153	5.19077	5.91901	1.24403	8.12929	0.997757	4.63404	0.769082	1612	1.17979	2
GRMZM2G007939	Beta-amylase 3 chloroplastic	4	4	4/up	4.32355e-12	0.022983	0.893552	1.46793	0	1	0	up	114.327	2.48673	140.467	2.24823	247.675	2.17486	983.118	0.612919	5603	0.779979	3
GRMZM2G013236	CBL-interacting serine/threonine-protein kinase 23	4	4	4/up	6.78383e-07	0.656351	1.75644	2.04593	0	1	0	up	26.9846	2.33044	19.2986	1.97855	22.4965	2.21005	19.4828	8.35364	2186	1.02926	2
GRMZM2G013398	Zinc finger protein CONSTANS-LIKE 9	4	4	4/up	3.3533e-14	0.931239	4.05966	4.12168	1	0	1	up	6.94698	4.59605	14.2786	3.01003	9.41875	4.71398	17.3383	2.32174	0	0	2
GRMZM2G015908	Phosphatase phospho1	4	4	4/up	0.000430406	0.00227549	0.0922402	1.13215	1	0	0	up	112.871	0.779975	10.738	0.519486	49.9116	0.321064	1.77523	1.00709	1862	0.89211	3	PT, NO(+0+0)
GRMZM2G018375	thiamine biosynthesis1	4	4	4/up	1.40304e-10	0.430638	1.30816	1.5742	0	0	0	up	11.804	105.046	15.071	87.7376	14.5207	84.9899	9.47132	99.3521	18878	0.639282	3
GRMZM2G018950	Serine carboxypeptidase-like 49	4	4	4/up	7.76594e-08	0.20365	1.02881	0.69009	0	1	0	up	53.7509	1.38997	41.4918	1.70921	50.2427	1.51927	36.829	2.06644	1413	1.09335	4
GRMZM2G019335	B-box zinc finger protein 24	4	4	4/up	0.000636076	0.366406	0.601489	0.363971	1	0	0	up	42.7454	2.01347	17.4509	2.96284	45.9377	2.44892	111.196	0.505269	6667	0.808338	3
GRMZM2G020484	Protein NRT1/ PTR FAMILY 8.1	4	4	4/up	1.55501e-08	0.952031	0.841943	0.856509	0	1	0	up	18.7124	2.8122	12.5496	3.31401	23.227	1.38089	22.6136	2.00109	2708	1.38464	2
GRMZM2G029407	Pollen receptor-like kinase 4	4	4	4/up	4.77571e-05	0.0230761	0.827596	0.262517	0	1	1	up	14.0923	1.6393	16.6354	1.80965	11.4341	2.3224	5.71489	2.77725	1414	0.936396	2
GRMZM2G032160	glycosyl hydrolase family 81 protein	4	4	4/up	3.98639e-11	0.0476241	1.83162	1.15212	0	1	0	up	10.9763	1.21866	5.91991	1.40193	14.5737	0.98034	11.5309	2.00637	2072	1.06319	2
GRMZM2G032807		4	4	4/up	6.22538e-12	0.415944	2.49341	2.10001	1	1	0	up	28.3685	1.61285	16.864	0.418173	30.5721	0.816298	3.15872	9.76961	9519	1.10977	2	RC
GRMZM2G032852	Calcium-dependent protein kinase 6	4	4	4/up	1.41372e-15	0.996525	1.9599	1.95854	0	0	0	up	70.7532	1.92255	102.662	0.92627	83.1865	1.48665	164.778	2.48707	1747	0.895881	2
GRMZM2G037015	PIF / Ping-Pong family of plant transposases	4	4	4/up	1.38677e-09	0.108928	2.00914	3.07508	0	1	0	up	6.23406	3.26653	3.9508	2.29754	5.58806	1.62375	14.3137	11.5911	1641	1.00487	3
GRMZM2G045664	Probable desiccation-related protein LEA14	4	4	4/up	1.0808e-14	0.0158298	0.493011	0.754826	0	1	0	up	66.6967	1.36578	36.7335	0.572431	63.8812	0.513102	12.8438	2.94321	10559	0.658807	2
GRMZM2G046407		4	4	4/up	1.13177e-12	0.932937	2.13716	2.17299	0	1	0	up	16.9495	3.31803	15.1188	3.23057	15.1574	3.00011	15.2984	5.40153	2019	0.913366	2
GRMZM2G048616	Aldolase-type TIM barrel family protein	4	4	3/up	3.26036e-12	0.0240836	2.01115	1.23577	0	0	0		16.0711	3.69416	11.6128	1.69062	22.5466	2.86711	8.851	1.14232	4111	1.72763	3
GRMZM2G049912		4	4	4/up	1.33999e-18	0.316596	2.83948	2.49276	0	1	0	up	5.21952	1.1095	11.2431	0.99125	9.94168	0.898721	2.83868	7.62152	4939	0.718421	2
GRMZM2G053720	Proline oxidase	4	4	4/up	1.89414e-10	0.597564	1.34736	1.18791	0	1	1	up	28.7186	1.78704	9.48283	7.21026	23.6165	1.2657	246.124	0.86037	5325	0.901802	2
GRMZM2G053987	MAP kinase1	4	4	4/up	8.09718e-08	0.0488154	1.1432	2.17268	0	1	0	up	15.7971	4.52624	15.8384	4.39283	10.9187	1.76665	39.0453	3.983	3745	0.898825	4
GRMZM2G055507	2-isopropylmalate synthase B	4	4	4/up	2.81244e-09	0.302454	2.11259	1.60176	0	1	0	up	8.22187	2.21124	6.29747	2.03377	7.89948	2.0549	4.21276	1.38947	4091	1.0303	3
GRMZM2G074759	opaque endosperm7	4	4	4/up	7.48723e-12	0.160937	1.81095	1.3455	0	1	0	up	6.17878	2.15468	8.3502	2.42899	6.3899	2.84698	4.4515	1.88613	2841	1.07811	3
GRMZM2G081175	Senescence/dehydration-associated protein-related	4	4	4/up	0.00560122	0.281128	0.383291	0.839517	0	1	0	up	28.429	4.91566	30.8911	2.57873	24.968	2.60896	44.1742	2.6618	3841	1.11192	2
GRMZM2G082745	Protein ULTRAPETALA 1	4	4	4/up	1.03924e-08	0.608027	1.91331	1.65645	0	1	0	up	8.92079	1.59316	5.6947	1.24466	7.8673	1.35582	2.61345	2.12697	1157	0	2
GRMZM2G089484	MAP kinase6	4	4	4/up	2.61391e-21	0.510829	1.6635	1.78646	1	1	1	up	85.8463	3.69697	112.024	2.71312	85.04	4.93457	95.9493	0.975087	3165	0.997157	2
GRMZM2G099467	flavone synthase typeI1	4	4	4/up	8.8854e-08	0.976841	1.01452	1.02366	0	1	0	up	11.621	2.68147	4.56062	1.31351	48.7463	0.39131	6.37118	0.459607	3228	1.03685	2
GRMZM2G102548	Probable diphthine methyl ester synthase	4	4	4/up	3.27411e-06	0.0697879	1.00529	0.490871	1	1	0	up	7.08311	2.03424	6.79281	2.93884	6.78645	2.1712	2.01012	1.8615	0	0	4
GRMZM2G111224		4	4	4/up	1.30349e-09	0.263799	1.22945	1.64498	0	1	0	up	43.5039	1.13726	28.7006	0.81843	37.3888	1.06294	20.8087	1.97503	2389	0.76569	2
GRMZM2G111411	Ran-binding protein 1 homolog a	4	4	4/up	0.00797921	0.861917	0.483696	0.426633	1	1	0	up	58.8107	1.16143	54.1558	1.43427	61.32	1.0375	36.7789	2.5699	10325	0.970366	3
GRMZM2G114681	Protein TIFY 6B	4	4	4/up	1.46064e-08	0.0963744	0.829066	1.35053	0	1	0	up	41.1918	3.48584	52.6335	2.63082	32.4834	2.69924	43.989	1.78867	4424	0.940565	4
GRMZM2G115357	IAA24-auxin-responsive Aux/IAA family member	4	4	4/up	3.07333e-08	0.983156	2.21922	2.20549	0	1	0	up	21.7968	2.24928	8.39884	1.45781	12.4732	1.11598	23.0119	3.28707	3905	1.07399	2
GRMZM2G120320	Probable WRKY transcription factor 40	4	4	4/up	8.74209e-10	0.793047	1.75282	1.64034	0	1	0	up	13.2798	2.38303	7.65255	2.15583	18.1846	0.707985	35.1994	7.84022	0	0	2
GRMZM2G121066	Mannose-6-phosphate isomerase	4	4	4/up	0.00219589	0.218181	0.726983	0.324944	0	0	1	up	5.22184	10.6084	4.6737	1.53524	4.85501	1.70077	3.53653	0.620723	0	0	4
GRMZM2G125034	U-box domain-containing protein 16	4	4	4/up	1.17237e-12	0.205531	1.81782	2.34429	0	1	0	up	8.78847	2.3258	7.9787	1.87595	6.05564	1.45972	7.14349	5.05269	1726	0.907354	2
GRMZM2G126507	Protein TIFY 6B	4	4	4/up	0.000404312	0.122264	0.342522	0.816613	0	1	0	up	247.437	3.53338	333.71	2.28973	332.295	3.49582	473.161	1.72817	1218	0	2
GRMZM2G133646	Squamosa promoter-binding-like protein 8	4	4	4/up	2.64289e-06	0.293998	1.12863	0.761109	0	0	0		16.1768	2.92363	13.6066	4.62496	16.6224	3.96668	33.178	3.18363	0	0	2	NO(0++0)
GRMZM2G145972	External alternative NAD(P)H-ubiquinone oxidoreductase B4 mitochondrial	4	4	4/up	2.26508e-10	0.498602	2.56099	2.17602	0	1	0	up	74.9955	1.3001	66.5444	0.888161	103.093	0.977453	51.1559	2.82965	1786	0.974818	3
GRMZM2G146553	Putative CBL-interacting protein kinase family protein isoform 1%3B Putative CBL-interacting protein kinase family protein isoform 2%3B Putative CBL-interacting protein kinase family protein isoform 3%3B Putative CBL-interacting protein kinase family protein isoform 4	4	4	4/up	1.52067e-09	0.559796	1.2563	1.07997	1	1	1	up	93.6127	2.3583	124.831	1.87117	106.836	2.24553	116.441	0.717962	10230	0.622129	3
GRMZM2G162814		4	4	4/up	2.31595e-08	0.220117	1.21224	1.74317	1	1	1	up	37.5995	3.30902	38.4732	2.06668	32.1014	2.03368	54.5797	0.887104	7985	1.05785	2
GRMZM2G178955	Putative clathrin assembly protein	4	4	4/up	3.03503e-06	0.622603	2.04839	1.70517	0	1	0	up	5.21212	3.83646	4.19849	2.51237	6.53644	3.48679	7.98868	2.95805	0	0	2
GRMZM2G180086	Lysine-specific demethylase REF6	4	4	4/up	1.80523e-11	0.961387	2.18715	2.21034	0	0	1	up	31.63	1.48511	33.3538	1.14496	29.449	1.58017	39.5755	1.44498	770	0	2	NO(0+0+)
GRMZM2G400714	Zinc finger protein AZF2	4	4	4/up	1.07768e-10	0.592871	1.60266	1.41595	0	1	0	up	13.5252	1.88136	9.55202	1.4758	13.3741	0.911279	21.0395	4.31425	7546	1.10574	2
GRMZM5G831408	Kinase interacting (KIP1-like) family protein	4	4	4/up	0.00918869	0.170453	0.748928	0.243117	0	0	1	up	17.1429	1.83622	9.94505	2.75968	13.5718	1.88224	19.8685	1.22671	1217	0.99179	2
GRMZM2G114873	bHLH-transcription factor 132	5	4	4/up	3.81542e-11	0.427486	1.25382	1.49939	0	1	0	up	25.3419	5.47994	13.0002	8.24239	17.361	4.93844	79.3205	1.82778	1995	1.45892	2
GRMZM2G113129		4	5	5/up	2.54259e-07	0.132392	0.642461	1.06643	0	1	0	up	13.4637	7.59605	8.88672	9.83908	15.7132	7.40314	22.6419	9.01353	1550	0.681496	3	C5
GRMZM2G001645	3-hydroxy-3-methylglutaryl-coenzyme A reductase 2	5	5	5/up	1.07019e-14	0.0454948	1.93517	1.3622	1	1	0	up	42.1471	3.24606	46.1243	1.70801	30.8388	1.79518	64.3671	1.00867	2211	1.3377	2	NO(0+00)
GRMZM2G015605	Hydrophobic protein RCI2B	5	5	5/up	1.71815e-11	0.762549	2.12275	2.26705	0	1	0	up	32.9669	10.5354	19.0047	3.87454	36.7963	2.28042	13.8582	5.31504	4786	1.3403	2	RC, zheng58
GRMZM2G017187	Auxin response factor 6	5	5	5/up	1.24128e-15	0.0874596	1.37152	1.80992	1	1	1	up	144.91	1.99224	135.444	2.42687	138.101	2.64219	254.399	2.42434	5106	0.864304	2	NO(0+0+)
GRMZM2G026470	Soluble inorganic pyrophosphatase 1	5	5	5/up	4.81428e-12	0.00723466	1.30388	0.714116	0	1	0	up	15.9956	3.27228	16.9411	2.35432	6.92021	1.07383	13.6223	1.61515	2662	1.28126	2	PT
GRMZM2G028129	AAA-ATPase ASD mitochondrial	5	5	5/up	1.22032e-10	0.35466	2.01964	1.62319	0	1	0	up	15.8371	6.50496	7.76798	1.15477	13.5688	2.51427	16.5551	9.02796	6167	1.26248	2	C5
GRMZM2G035749	Beta-amylase 3 chloroplastic	5	5	5/up	3.59727e-07	0.219295	1.4514	2.20045	1	1	1	up	12.716	12.0149	78.1899	4.10983	66.0451	4.92226	923.377	1.75308	1938	0.883961	3	C5
GRMZM2G051619	Gibberellin 2-beta-dioxygenase	5	5	5/up	2.63561e-10	0.0125673	3.84849	2.01431	0	1	0	up	14.2832	2.87862	2.18825	2.2959	11.3788	2.09574	8.26278	2.30434	1240	0	2	ryz, C5, zheng58, NO(0+0+)
GRMZM2G056772	gras14 - GRAS-transcription factor 14	5	5	5/up	1.00929e-11	0.845215	1.61087	1.54513	0	1	0	up	47.9897	2.21274	17.5873	2.48128	39.6204	1.50869	31.0785	8.7342	3990	0.831371	2	RC
GRMZM2G064541	NAC domain-containing protein 89	5	5	5/up	5.7595e-21	0.550666	2.53567	2.709	0	1	0	up	10.966	4.39207	12.0684	3.01994	11.7188	3.32073	19.5541	9.89138	2053	1.22736	2	RC, ryż
GRMZM2G068973	NAC domain-containing protein 2	5	5	5/up	9.1189e-09	0.61168	1.44966	1.67063	0	1	0	up	5.06917	4.69949	3.20179	3.33218	3.37964	1.83134	8.20302	20.6984	2642	1.42187	2	C5, RC, NO(0+0+)
GRMZM2G075562	Zinc finger protein CONSTANS-LIKE 9	5	5	5/up	7.40921e-13	0.0580043	2.14462	3.1432	1	1	1	up	8.15827	7.35716	5.85172	10.1855	9.75598	7.68219	48.7833	8.10295	1510	1.14295	3	NO(0+00)
GRMZM2G079682	Beta-1,4-mannosyl-glycoprotein 4-beta-N-acetylglucosaminyltransferase	5	5	5/up	3.64836e-07	0.961671	1.53047	1.55501	0	1	0	up	32.567	1.97637	19.1714	1.13885	33.4063	0.907835	19.3442	2.86891	2087	1.07136	2	NO(+00+)
GRMZM2G081577	B-box type zinc finger family protein	5	5	5/up	4.82218e-10	0.22197	0.578832	0.786437	1	0	0	up	19.1878	2.67036	20.6704	2.55973	17.2168	2.6755	28.7524	1.19506	0	0	2	C5, RC
GRMZM2G099239	Remorin family protein	5	5	5/up	5.69084e-05	0.995936	1.84529	1.8495	0	1	1	up	7.93181	13.8737	3.46722	1.9839	6.75096	2.71714	24.4692	6.51613	4586	1.30172	3	RC
GRMZM2G100333	Probable ethanolamine kinase	5	5	5/up	0.00262869	0.645724	0.498439	0.372675	1	1	0	up	25.0137	2.87959	21.1803	2.92213	11.8941	4.01184	11.9548	5.32428	1148	0.992167	2	NO(0+0+)
GRMZM2G123977	Protein binding protein	5	5	5/up	6.19714e-13	0.279963	3.06078	2.47742	0	1	0	up	7.84969	4.50485	13.6085	4.50945	12.5704	3.07652	10.8428	20.9539	1580	1.39216	2	RC
GRMZM2G138770	AAA-ATPase ASD mitochondrial	5	5	5/up	7.15224e-07	0.888406	3.00454	2.86342	0	1	0	up	5.42887	39.4879	5.04986	14.4871	0.47108	42.1411	14.6666	45.3571	1601	1.27154	5	C5, RC
GRMZM2G148904	S-adenosyl-L-methionine-dependent methyltransferases superfamily protein	5	5	5/up	3.5885e-10	0.0739079	2.50779	1.60062	0	1	0	up	7.87097	4.74296	4.7466	2.06357	27.4518	0.983126	9.09792	13.4102	2318	0.952566	4	RC
GRMZM2G149238	TATA-binding protein1	5	5	5/up	6.34382e-10	0.160323	1.94727	1.36432	0	0	1	up	12.9828	2.7495	15.7103	2.56882	10.0624	3.75568	12.6111	1.90355	1502	0.9002	3	NO(000+)
GRMZM2G177386	Protein phosphatase 2C 16	5	5	5/up	9.63187e-12	0.379383	1.64922	1.36563	1	1	0	up	47.6641	6.65568	14.4469	6.89054	44.8495	8.9237	43.9503	4.48096	1718	1.14369	2	C5
GRMZM2G366392	S-adenosylmethionine decarboxylase proenzyme	5	5	5/up	0.000658433	0.671175	1.36103	1.71737	1	1	0	up	169.351	9.25752	93.3574	6.47834	84.7381	7.75413	131.332	2.94631	20950	0.721779	3	C5
GRMZM5G803565		5	5	5/up	1.24824e-12	0.576741	1.46601	1.63808	1	1	1	up	83.1442	1.97138	87.692	2.03899	82.0196	2.54665	207.691	0.720452	3684	0.965265	4	zheng58
